# Supplementary material for: Transcriptomics and Antioxidant Analysis of Two Chinese Chestnut (Castanea mollissima BL.) Varieties Provides New Insights Into the Mechanisms of Resistance to Gall Wasp Dryocosmus kuriphilus Infestation
Source: Front Plant Sci. 2022 Apr 15;13:874434. doi: 10.3389/fpls.2022.874434 (PMC9051522; doi:10.3389/fpls.2022.874434)
Supplement: Supplementary file 1 [file Data_Sheet_1.xlsx]

## Sheet: table S1
Table S1. List of qRT-PCR primer sequences.
Gene ID	Forward primer	Reverse primer	Fragment size (bp)	Gene annotation
EVM0031937	GTCCCCGGAAGTTACATGGG	AGGTGAGAGCTGATCCGTTG	163	NAC domain-containing protein 2-like
EVM0014960	GCTGCCCCGTCAAAAAGAAG	AGATGAGCTGAGAGAGGCTGA	173	probable WRKY transcription factor 40
EVM0021052	CTCTTCTACTACTTCTTCA	TTATGTATCGGCTTATCA	185	transcription factor MYB73-like
EVM0026581	GCTATGTGTATTCATCAGA	TCATTCATCTTCCACTTG	106	NAC domain-containing protein 90
EVM0010813	ATACTACAAGCATACTACA	TATCTGGATTCTCAATACTA	199	laccase-14-like isoform X1
EVM0004253	AACATAGTTCAAGCCATA	TATCAGTATCAGAGTAACG	198	(E)-alpha-farnesene synthase-like
EVM0019348	TTGTCAAGAATGGAGGGCCA	CTCAGCCCATGATAAACCCCA	120	expansin-like B1
EVM0000308	ATTGCCTCTCCATTGAAT	CGCTCGTATAGATGTTGA	139	alkane hydroxylase MAH1-like
Actin	TCCATCATGAAGTGCGATGT	AACCTCCGATCCAGACACTG	188	reference gene

## Sheet: table S2
Table S2. GO and KEGG annotations for DEGs.
Gene ID	FPKM_HL_A	FPKM_SW_A	FPKM_HL_B	FPKM_SW_B	FPKM_HL_C	FPKM_SW_C	GO term	KEGG term	Annotation
EVM0000002	0.93	0.57	1.463	1.713	1.863	3.32	GO:0016020//membrane;GO:0031224//intrinsic component of membrane;GO:0016021//integral component of membrane;GO:0110165//cellular anatomical entity;GO:0005215//transporter activity;GO:0022803//passive transmembrane transporter activity;GO:0015267//channel activity;GO:0022857//transmembrane transporter activity;	K09873//aquaporin TIP	aquaporin TIP4-1-like
EVM0000003	1.01	0.863	0.576	0.74	0.803	0.496	NA	K13648//alpha-1,4-galacturonosyltransferase [EC:2.4.1.43]+ko00520//Amino sugar and nucleotide sugar metabolism	probable galacturonosyltransferase 4 isoform X1
EVM0000004	2.31	8.11	8.026	15.966	10.543	28.016	GO:0016020//membrane;GO:0016021//integral component of membrane;GO:0031224//intrinsic component of membrane;GO:0110165//cellular anatomical entity;	NA	stress enhanced protein 2
EVM0000005	81.246	68.22	52.433	55.57	49.883	41.143	GO:0009056//catabolic process;GO:0030163//protein catabolic process;GO:0019538//protein metabolic process;GO:0006807//nitrogen compound metabolic process;GO:1901564//organonitrogen compound metabolic process;GO:1901575//organic substance catabolic process;GO:0043170//macromolecule metabolic process;GO:0044248//cellular catabolic process;GO:0009057//macromolecule catabolic process;GO:0071704//orga…	K02739//20S proteasome subunit beta 2 [EC:3.4.25.1]+ko03050//Proteasome	proteasome subunit beta type-7-B
EVM0000006	1.75	0.916	0.646	0.546	0.826	0.813	NA	K06066//CBF1 interacting corepressor;K08867//WNK lysine deficient protein kinase [EC:2.7.11.1]	putative pentatricopeptide repeat-containing protein At3g25970
EVM0000007	1.763	2.866	14.583	10.126	14.226	13.35	NA	K07937//ADP-ribosylation factor 1+ko04144//Endocytosis	ADP-ribosylation factor 1-like isoform X2
EVM0000008	5.413	4.07	1.043	1.566	1.476	0.62	GO:0031224//intrinsic component of membrane;GO:0016021//integral component of membrane;GO:0110165//cellular anatomical entity;GO:0016020//membrane;	K22184//bromodomain-containing protein 9	uncharacterized protein LOC112028511
EVM0000009	37.656	23.48	8.423	9.71	12.45	0.326	NA	K22683//aspartyl protease family protein [EC:3.4.23.-]	aspartic proteinase nepenthesin-1
EVM0000010	44.523	33.726	30.326	31.986	28.43	32.11	NA	K03257//translation initiation factor 4A+ko03013//RNA transport;K13207//CUG-BP- and ETR3-like factor	protein FLX-like 4
EVM0000011	2.86	0.386	5.35	0.246	3.373	2.273	NA	K11793//cereblon	uncharacterized protein LOC112003431 isoform X1
EVM0000013	0.586	0.383	0.723	0.613	0.533	0.836	GO:0043167//ion binding;GO:0005488//binding;GO:0046872//metal ion binding;GO:0043169//cation binding;	K13127//RING finger protein 113A	zinc finger CCCH domain-containing protein 1-like
EVM0000014	0	1.076	0.046	1.14	0.046	1.156	NA	K00799//glutathione S-transferase [EC:2.5.1.18]+ko00480//Glutathione metabolism;K00430//peroxidase [EC:1.11.1.7]+ko01100//Metabolic pathways+ko01110//Biosynthesis of secondary metabolites+ko00940//Phenylpropanoid biosynthesis;K17535//serine/threonine-protein kinase TNNI3K [EC:2.7.11.1];K12402//AP-4 complex subunit mu-1;K14803//protein phosphatase PTC2/3 [EC:3.1.3.16]	uncharacterized protein LOC112004149
EVM0000015	0.043	0.056	0.616	0.063	0.163	0.163	GO:0016021//integral component of membrane;GO:0110165//cellular anatomical entity;GO:0031224//intrinsic component of membrane;GO:0016020//membrane;GO:0015103//inorganic anion transmembrane transporter activity;GO:0005216//ion channel activity;GO:0005247//voltage-gated chloride channel activity;GO:0005253//anion channel activity;GO:0022803//passive transmembrane transporter activity;GO:0008308//vo…	K05016//chloride channel 7	chloride channel protein CLC-c-like
EVM0000016	2.016	3.55	2.463	3.966	2.25	10.593	NA	K19613//leucine-rich repeat protein SHOC2	putative disease resistance protein At3g14460
EVM0000017	10.13	4.706	6.383	5.603	6.273	3.483	NA	K12386//cystinosin	cystinosin homolog
EVM0000018	0	0.056	0	0	0	0	NA	K12355//coniferyl-aldehyde dehydrogenase [EC:1.2.1.68]+ko00940//Phenylpropanoid biosynthesis;K08272//calcium binding protein 39	uncharacterized protein LOC112023598
EVM0000019	2.61	1.233	2.613	1.756	10.923	14.366	NA	K14175//(3S,6E)-nerolidol synthase [EC:4.2.3.48]+ko00909//Sesquiterpenoid and triterpenoid biosynthesis+ko01100//Metabolic pathways;K15086//(3S)-linalool synthase [EC:4.2.3.25]+ko00902//Monoterpenoid biosynthesis+ko01110//Biosynthesis of secondary metabolites	(3S,8E)-nerolidol synthase
EVM0000020	19.766	17.833	10.443	13.443	11.95	7.633	GO:0031503//protein-containing complex localization;GO:0051179//localization;GO:0033036//macromolecule localization;GO:0070727//cellular macromolecule localization;GO:0009987//cellular process;GO:0051641//cellular localization;GO:0033566//gamma-tubulin complex localization;GO:0034629//cellular protein-containing complex localization;GO:0034613//cellular protein localization;GO:0008104//protein lo…	K18633//mitotic-spindle organizing protein 1	mitotic-spindle organizing protein 1A-like
EVM0000021	321.013	216.676	108.756	127.106	146.33	100.896	GO:0010467//gene expression;GO:0008152//metabolic process;GO:1901566//organonitrogen compound biosynthetic process;GO:0006518//peptide metabolic process;GO:1901576//organic substance biosynthetic process;GO:0009987//cellular process;GO:0006412//translation;GO:0044237//cellular metabolic process;GO:0044271//cellular nitrogen compound biosynthetic process;GO:0044249//cellular biosynthetic process;G…	K02870//large subunit ribosomal protein L12e+ko03010//Ribosome	60S ribosomal protein L12
EVM0000022	2.74	0.696	1.806	1.026	1.61	5.146	NA	NA	uncharacterized protein LOC112038298
EVM0000023	6.803	3.05	3.573	2.37	2.706	2.713	GO:0031224//intrinsic component of membrane;GO:0016021//integral component of membrane;GO:0016020//membrane;GO:0110165//cellular anatomical entity;	K17553//protein phosphatase 1 regulatory subunit 11	uncharacterized protein LOC111988110
EVM0000025	0.053	0.116	0.033	0.053	0.03	0.073	GO:0051704//multi-organism process;GO:0022414//reproductive process;GO:0008037//cell recognition;GO:0009987//cellular process;GO:0044706//multi-multicellular organism process;GO:0009856//pollination;GO:0007154//cell communication;GO:0032501//multicellular organismal process;GO:0048544//recognition of pollen;GO:0000003//reproduction;GO:0009875//pollen-pistil interaction;GO:0031224//intrinsic compo…	K04733//interleukin-1 receptor-associated kinase 4 [EC:2.7.11.1]	putative receptor protein kinase ZmPK1
EVM0000026	4.7	2.086	4.836	2.46	3.33	2.906	NA	K11838//ubiquitin carboxyl-terminal hydrolase 7 [EC:3.4.19.12];K10908//DNA-directed RNA polymerase, mitochondrial [EC:2.7.7.6];K15164//mediator of RNA polymerase II transcription subunit 13;K21866//ion channel POLLUX/CASTOR	uncharacterized protein LOC112021218
EVM0000027	1.983	6.34	4.913	6.663	5.356	2.686	NA	K04733//interleukin-1 receptor-associated kinase 4 [EC:2.7.11.1]	putative ripening-related protein 1
EVM0000029	107.896	79.636	82.34	73.74	74.893	69.256	GO:1901575//organic substance catabolic process;GO:0051603//proteolysis involved in cellular protein catabolic process;GO:0030433//ubiquitin-dependent ERAD pathway;GO:0010033//response to organic substance;GO:0050789//regulation of biological process;GO:0007165//signal transduction;GO:0007154//cell communication;GO:0044265//cellular macromolecule catabolic process;GO:0030968//endoplasmic reticulu…	K13989//Derlin-2/3+ko04141//Protein processing in endoplasmic reticulum	derlin-2.2
EVM0000030	100.046	78.783	46.133	50.963	50.376	56.433	GO:0000398//mRNA splicing, via spliceosome;GO:0046483//heterocycle metabolic process;GO:0010467//gene expression;GO:0051716//cellular response to stimulus;GO:0071704//organic substance metabolic process;GO:1901360//organic cyclic compound metabolic process;GO:0006259//DNA metabolic process;GO:0008152//metabolic process;GO:0044237//cellular metabolic process;GO:0043170//macromolecule metabolic pro…	K10599//pre-mRNA-processing factor 19 [EC:2.3.2.27]+ko03040//Spliceosome+ko04120//Ubiquitin mediated proteolysis	pre-mRNA-processing factor 19-like
EVM0000031	0.283	0.16	0.406	0.16	0.693	0.98	GO:0071704//organic substance metabolic process;GO:0043170//macromolecule metabolic process;GO:0006259//DNA metabolic process;GO:0046483//heterocycle metabolic process;GO:0008152//metabolic process;GO:0006139//nucleobase-containing compound metabolic process;GO:0044237//cellular metabolic process;GO:0044260//cellular macromolecule metabolic process;GO:0044238//primary metabolic process;GO:0006725…	K22686//pro-apoptotic serine protease NMA111 [EC:3.4.21.-];K03327//multidrug resistance protein, MATE family;K09250//cellular nucleic acid-binding protein;K03515//DNA repair protein REV1 [EC:2.7.7.-];K03517//quinolinate synthase [EC:2.5.1.72]+ko01100//Metabolic pathways+ko00760//Nicotinate and nicotinamide metabolism	uncharacterized protein LOC111994608
EVM0000032	208.813	163.216	270.686	230.51	255.893	323.95	NA	K22366//thioredoxin reductase-like selenoprotein T	selT-like protein
EVM0000033	0.686	0.63	0.666	0.676	0.813	1.83	NA	K00521//ferric-chelate reductase [EC:1.16.1.7];K13126//polyadenylate-binding protein+ko03015//mRNA surveillance pathway+ko03018//RNA degradation+ko03013//RNA transport	NAC domain containing protein 50-like isoform X2
EVM0000034	0.05	0.01	0	0	0.066	0.156	NA	K14175//(3S,6E)-nerolidol synthase [EC:4.2.3.48]+ko00909//Sesquiterpenoid and triterpenoid biosynthesis+ko01100//Metabolic pathways;K15086//(3S)-linalool synthase [EC:4.2.3.25]+ko00902//Monoterpenoid biosynthesis+ko01110//Biosynthesis of secondary metabolites	(3S,11E)-nerolidol synthase
EVM0000035	0.573	0.096	0.943	0.08	1.816	0.063	NA	K15503//serine/threonine-protein phosphatase 6 regulatory ankyrin repeat subunit B	uncharacterized protein LOC111985867
EVM0000036	0.393	0.523	0.53	0.733	0.66	0.276	NA	K16297//serine carboxypeptidase-like clade II [EC:3.4.16.-]	serine carboxypeptidase 24-like
EVM0000037	0.14	0.06	0.01	0.05	0.09	0.106	NA	NA	uncharacterized protein LOC112018388
EVM0000038	0.363	0.286	0.02	0.1	0.08	0.036	GO:0110165//cellular anatomical entity;GO:0016020//membrane;GO:0016021//integral component of membrane;GO:0031224//intrinsic component of membrane;GO:0022857//transmembrane transporter activity;GO:0005215//transporter activity;	K11584//serine/threonine-protein phosphatase 2A regulatory subunit B'+ko03015//mRNA surveillance pathway;K03294//basic amino acid/polyamine antiporter, APA family	probable polyamine transporter At3g13620
EVM0000039	0.03	0	0.023	0.023	0	0.023	NA	K04733//interleukin-1 receptor-associated kinase 4 [EC:2.7.11.1]	G-type lectin S-receptor-like serine/threonine-protein kinase At1g11330
EVM0000040	0.583	0.48	0.146	0.303	0.333	0.286	GO:0019684//photosynthesis, light reaction;GO:0044237//cellular metabolic process;GO:0006091//generation of precursor metabolites and energy;GO:0015979//photosynthesis;GO:0008152//metabolic process;GO:0009987//cellular process;GO:0042651//thylakoid membrane;GO:0009536//plastid;GO:0009535//chloroplast thylakoid membrane;GO:0043226//organelle;GO:0071944//cell periphery;GO:0031976//plastid thylakoid…	K05579//NAD(P)H-quinone oxidoreductase subunit H [EC:7.1.1.2]+ko01100//Metabolic pathways+ko00190//Oxidative phosphorylation	NADH-ubiquinone oxidoreductase 49 kDa subunit
EVM0000042	16.086	1.826	0.636	0.45	0.813	0	NA	K14173//alpha-farnesene synthase [EC:4.2.3.46]+ko00909//Sesquiterpenoid and triterpenoid biosynthesis+ko01110//Biosynthesis of secondary metabolites	(E)-alpha-farnesene synthase
EVM0000043	13.406	13.086	35.843	23.566	35.48	25.09	GO:0005975//carbohydrate metabolic process;GO:0071704//organic substance metabolic process;GO:0008152//metabolic process;GO:0044238//primary metabolic process;GO:0043229//intracellular organelle;GO:0110165//cellular anatomical entity;GO:0005773//vacuole;GO:0043226//organelle;GO:0043227//membrane-bounded organelle;GO:0005622//intracellular;GO:0071944//cell periphery;GO:0030312//external encapsulat…	K12309//beta-galactosidase [EC:3.2.1.23]+ko00600//Sphingolipid metabolism+ko00604//Glycosphingolipid biosynthesis - ganglio series+ko00531//Glycosaminoglycan degradation+ko00511//Other glycan degradation+ko01100//Metabolic pathways+ko00052//Galactose metabolism	beta-galactosidase 1-like
EVM0000044	27.626	85.88	94.81	144.49	92.426	210.89	NA	K03844//alpha-1,2-mannosyltransferase [EC:2.4.1.131]+ko00510//N-Glycan biosynthesis+ko01100//Metabolic pathways	ACT domain-containing protein ACR11
EVM0000046	19.073	18.003	14.7	15.666	14.15	20.01	NA	K18696//glycerophosphodiester phosphodiesterase [EC:3.1.4.46]+ko00564//Glycerophospholipid metabolism	uncharacterized protein At2g33490-like isoform X1
EVM0000047	0.026	0.09	0	0	0	0.033	NA	K18999//RNA polymerase II C-terminal domain phosphatase-like 3/4 [EC:3.1.3.16]	uncharacterized protein LOC112026521
EVM0000048	19.81	14.806	13.91	13.743	13.983	15.693	GO:0080120//CAAX-box protein maturation;GO:0071704//organic substance metabolic process;GO:0005975//carbohydrate metabolic process;GO:0044237//cellular metabolic process;GO:0008152//metabolic process;GO:0010467//gene expression;GO:0071586//CAAX-box protein processing;GO:0019538//protein metabolic process;GO:1901564//organonitrogen compound metabolic process;GO:0006508//proteolysis;GO:0016485//pro…	K07052//uncharacterized protein	uncharacterized protein LOC112028899
EVM0000049	11.533	9.856	11.816	9.91	11.08	16.343	GO:0006810//transport;GO:0051179//localization;GO:0046907//intracellular transport;GO:0051649//establishment of localization in cell;GO:0051641//cellular localization;GO:0009987//cellular process;GO:0051234//establishment of localization;	K01426//amidase [EC:3.5.1.4]+ko00380//Tryptophan metabolism+ko00330//Arginine and proline metabolism+ko00360//Phenylalanine metabolism;K19027//zinc finger FYVE domain-containing protein 26;K20299//vacuolar protein sorting-associated protein 53;K19026//spatacsin	uncharacterized protein LOC111986630
EVM0000051	26.31	28.196	31.92	34.246	32.953	2.26	GO:0110165//cellular anatomical entity;GO:0005737//cytoplasm;GO:0005794//Golgi apparatus;GO:0016020//membrane;GO:0043227//membrane-bounded organelle;GO:0005622//intracellular;GO:0031224//intrinsic component of membrane;GO:0043226//organelle;GO:0016021//integral component of membrane;GO:0043231//intracellular membrane-bounded organelle;GO:0043229//intracellular organelle;GO:0012505//endomembrane s…	K13680//beta-mannan synthase [EC:2.4.1.32]	glucomannan 4-beta-mannosyltransferase 9-like
EVM0000052	7.526	16.346	10.94	20.383	9.473	26.273	NA	K04733//interleukin-1 receptor-associated kinase 4 [EC:2.7.11.1];K20718//LRR receptor-like serine/threonine-protein kinase ERECTA [EC:2.7.11.1]+ko04016//MAPK signaling pathway - plant	probable leucine-rich repeat receptor-like protein kinase At5g49770 isoform X2
EVM0000053	53.646	48.716	31.796	35.98	32.82	35.386	GO:0097159//organic cyclic compound binding;GO:1901363//heterocyclic compound binding;GO:0003676//nucleic acid binding;GO:0005488//binding;GO:0003723//RNA binding;	K12881//THO complex subunit 4+ko03040//Spliceosome+ko03015//mRNA surveillance pathway+ko03013//RNA transport	THO complex subunit 4A-like
EVM0000054	1.443	1.056	2.643	1.066	1.183	0.043	GO:0004857//enzyme inhibitor activity;GO:0030234//enzyme regulator activity;GO:0061134//peptidase regulator activity;GO:0004867//serine-type endopeptidase inhibitor activity;GO:0004866//endopeptidase inhibitor activity;GO:0061135//endopeptidase regulator activity;GO:0030414//peptidase inhibitor activity;GO:0098772//molecular function regulator;	NA	NA
EVM0000055	17.536	11.686	7.95	9.136	11.06	11.876	GO:0006725//cellular aromatic compound metabolic process;GO:0044271//cellular nitrogen compound biosynthetic process;GO:0097659//nucleic acid-templated transcription;GO:0016070//RNA metabolic process;GO:0071704//organic substance metabolic process;GO:0006139//nucleobase-containing compound metabolic process;GO:0006807//nitrogen compound metabolic process;GO:0006351//transcription, DNA-templated;G…	K03002//DNA-directed RNA polymerase I subunit RPA2 [EC:2.7.7.6]+ko03020//RNA polymerase	DNA-directed RNA polymerase I subunit 2
EVM0000056	2.463	1.61	2	2.106	2.216	1.283	NA	K04733//interleukin-1 receptor-associated kinase 4 [EC:2.7.11.1];K03283//heat shock 70kDa protein 1/2/6/8+ko03040//Spliceosome+ko04144//Endocytosis+ko04141//Protein processing in endoplasmic reticulum	uncharacterized protein LOC111986433 isoform X1
EVM0000057	1.356	1.04	0.513	0.843	0.883	1.4	GO:0008270//zinc ion binding;GO:0043169//cation binding;GO:0046914//transition metal ion binding;GO:0005488//binding;GO:0043167//ion binding;GO:0046872//metal ion binding;	K22733//magnesium transporter	pentatricopeptide repeat-containing protein At4g35130
EVM0000058	12.026	14.463	12.296	11.916	11.07	18	NA	NA	UPF0496 protein At3g19330-like
EVM0000059	1.196	0.216	2.09	0.43	1.54	2.226	NA	K13457//disease resistance protein RPM1+ko04626//Plant-pathogen interaction	putative disease resistance protein At1g50180
EVM0000060	0.106	0.053	0.11	0.053	0.056	0.056	NA	NA	uncharacterized protein LOC111991894
EVM0000061	0.236	2.713	4.026	6.213	5.143	2.106	GO:0031224//intrinsic component of membrane;GO:0016020//membrane;GO:0016021//integral component of membrane;GO:0110165//cellular anatomical entity;GO:0016705//oxidoreductase activity, acting on paired donors, with incorporation or reduction of molecular oxygen;GO:0005488//binding;GO:1901363//heterocyclic compound binding;GO:0046906//tetrapyrrole binding;GO:0020037//heme binding;GO:0016491//oxidor…	K09843//(+)-abscisic acid 8'-hydroxylase [EC:1.14.14.137]+ko00906//Carotenoid biosynthesis	abscisic acid 8'-hydroxylase 4 isoform X1
EVM0000062	11.056	14.466	9.5	12.08	9.626	11.693	NA	NA	uncharacterized protein LOC112028567
EVM0000063	18.886	15.746	16.62	13.683	16.303	8.603	GO:0035639//purine ribonucleoside triphosphate binding;GO:0005488//binding;GO:1901363//heterocyclic compound binding;GO:0004672//protein kinase activity;GO:0016740//transferase activity;GO:0097367//carbohydrate derivative binding;GO:0140096//catalytic activity, acting on a protein;GO:0097159//organic cyclic compound binding;GO:0016301//kinase activity;GO:0003824//catalytic activity;GO:0000166//nu…	K08286//protein-serine/threonine kinase [EC:2.7.11.-]	serine/threonine-protein kinase D6PKL1-like
EVM0000064	0.046	0.346	0.136	0.816	0.276	14.076	NA	K04733//interleukin-1 receptor-associated kinase 4 [EC:2.7.11.1]	serine/threonine-protein kinase-like protein CCR4
EVM0000065	49.12	43.01	58.966	52.683	53.363	64.136	NA	NA	E3 ubiquitin-protein ligase RFI2-like
EVM0000066	0.766	0.68	2.793	1.876	6.853	0.383	GO:0016021//integral component of membrane;GO:0110165//cellular anatomical entity;GO:0031224//intrinsic component of membrane;GO:0016020//membrane;	K05747//Wiskott-Aldrich syndrome protein+ko04144//Endocytosis;K21952//CASK-interacting protein	leucine-rich repeat extensin-like protein 3
EVM0000067	8.28	5.856	3.803	3.966	3.83	5.39	GO:0046983//protein dimerization activity;GO:0005488//binding;GO:0003676//nucleic acid binding;GO:0005515//protein binding;GO:0003677//DNA binding;GO:0097159//organic cyclic compound binding;GO:1901363//heterocyclic compound binding;	K05658//ATP-binding cassette, subfamily B (MDR/TAP), member 1 [EC:7.6.2.2]+ko02010//ABC transporters;K14326//regulator of nonsense transcripts 1 [EC:3.6.4.-]+ko03015//mRNA surveillance pathway+ko03013//RNA transport	uncharacterized protein LOC112028281
EVM0000068	48.31	52.786	51.446	62.596	52.633	65.976	GO:0016021//integral component of membrane;GO:0031224//intrinsic component of membrane;GO:0016020//membrane;GO:0110165//cellular anatomical entity;GO:0032977//membrane insertase activity;GO:0140104//molecular carrier activity;	K03217//YidC/Oxa1 family membrane protein insertase+ko03060//Protein export	ALBINO3-like protein 1
EVM0000069	0	0	0	0.076	0.026	0	NA	K14175//(3S,6E)-nerolidol synthase [EC:4.2.3.48]+ko00909//Sesquiterpenoid and triterpenoid biosynthesis+ko01100//Metabolic pathways;K15687//E3 ubiquitin-protein ligase makorin [EC:2.3.2.27];K04733//interleukin-1 receptor-associated kinase 4 [EC:2.7.11.1];K01303//acylaminoacyl-peptidase [EC:3.4.19.1];K13459//disease resistance protein RPS2+ko04626//Plant-pathogen interaction	uncharacterized protein LOC112022669
EVM0000070	0	7.463	0	0	0	0	NA	K09286//EREBP-like factor	ethylene-responsive transcription factor ERF095-like
EVM0000072	0.016	0.033	0	0.033	0.016	0.016	GO:0016020//membrane;GO:0110165//cellular anatomical entity;GO:0016021//integral component of membrane;GO:0031224//intrinsic component of membrane;GO:0005261//cation channel activity;GO:0015267//channel activity;GO:0015075//ion transmembrane transporter activity;GO:0043167//ion binding;GO:0043169//cation binding;GO:0022857//transmembrane transporter activity;GO:0046873//metal ion transmembrane tr…	K05389//potassium channel subfamily K, other eukaryote	two-pore potassium channel 1-like
EVM0000073	0	0.033	0.053	0.053	0.1	0.193	NA	K00820//glucosamine---fructose-6-phosphate aminotransferase (isomerizing) [EC:2.6.1.16]+ko00250//Alanine, aspartate and glutamate metabolism+ko00520//Amino sugar and nucleotide sugar metabolism+ko01100//Metabolic pathways;K13457//disease resistance protein RPM1+ko04626//Plant-pathogen interaction;K22395//cinnamyl-alcohol dehydrogenase [EC:1.1.1.195]+ko01100//Metabolic pathways+ko01110//Biosynthes…	uncharacterized protein LOC112038224
EVM0000074	56.066	37.69	3.713	8.08	6.613	2.553	GO:0043412//macromolecule modification;GO:0071704//organic substance metabolic process;GO:0043170//macromolecule metabolic process;GO:0006807//nitrogen compound metabolic process;GO:0006793//phosphorus metabolic process;GO:0044237//cellular metabolic process;GO:0016310//phosphorylation;GO:0036211//protein modification process;GO:1901564//organonitrogen compound metabolic process;GO:0044238//prima…	K07760//cyclin-dependent kinase [EC:2.7.11.22]	cyclin-dependent kinase B2-2
EVM0000075	0.06	0	0	0	0.013	0.013	GO:0003824//catalytic activity;GO:0016758//transferase activity, transferring hexosyl groups;GO:0016757//transferase activity, transferring glycosyl groups;GO:0016740//transferase activity;	K08237//hydroquinone glucosyltransferase [EC:2.4.1.218]	anthocyanidin 3-O-glucosyltransferase 5-like
EVM0000078	0	0	0.006	0	0.03	0	NA	K15255//ATP-dependent DNA helicase PIF1 [EC:3.6.4.12]	uncharacterized protein LOC111995771
EVM0000079	3.4	2.016	1.47	1.253	1.13	1.526	GO:0043169//cation binding;GO:0005488//binding;GO:0005509//calcium ion binding;GO:0043167//ion binding;GO:0046872//metal ion binding;	K06268//serine/threonine-protein phosphatase 2B regulatory subunit	calcineurin B-like protein 7 isoform X1
EVM0000080	122.233	106.963	78.533	80.803	80.443	25.6	GO:0016021//integral component of membrane;GO:0110165//cellular anatomical entity;GO:0031224//intrinsic component of membrane;GO:0016020//membrane;GO:0032559//adenyl ribonucleotide binding;GO:0000166//nucleotide binding;GO:0016301//kinase activity;GO:0016772//transferase activity, transferring phosphorus-containing groups;GO:0016773//phosphotransferase activity, alcohol group as acceptor;GO:00356…	K04733//interleukin-1 receptor-associated kinase 4 [EC:2.7.11.1]	probable inactive receptor kinase At2g26730
EVM0000081	1.106	1.386	0.486	1.043	0.513	0.81	NA	K00384//thioredoxin reductase (NADPH) [EC:1.8.1.9]+ko00450//Selenocompound metabolism	thioredoxin reductase 1
EVM0000082	11.806	8.406	11.74	10.786	8.35	7.243	NA	NA	uncharacterized protein LOC111987792
EVM0000083	8.123	27.51	15.783	37.893	19.433	0.65	NA	K11153//retinol dehydrogenase 12 [EC:1.1.1.300]+ko01100//Metabolic pathways	short-chain dehydrogenase TIC 32
EVM0000084	1.94	1.286	1.866	3.586	2.01	9.116	GO:0044238//primary metabolic process;GO:0008152//metabolic process;GO:0006629//lipid metabolic process;GO:0071704//organic substance metabolic process;	K18875//enhanced disease susceptibility 1 protein+ko04626//Plant-pathogen interaction	lipase-like PAD4
EVM0000085	3.273	2.656	3.336	1.35	5.5	2.133	GO:0031224//intrinsic component of membrane;GO:0110165//cellular anatomical entity;GO:0016020//membrane;GO:0016021//integral component of membrane;GO:0003824//catalytic activity;	NA	uncharacterized protein LOC112034603
EVM0000086	0.016	0	0	0	0.033	0.083	NA	K02704//photosystem II CP47 chlorophyll apoprotein+ko01100//Metabolic pathways+ko00195//Photosynthesis;K01303//acylaminoacyl-peptidase [EC:3.4.19.1];K17541//SCY1-like protein 2;K14611//solute carrier family 23 (nucleobase transporter), member 1/2;K07478//putative ATPase	protein NYNRIN-like
EVM0000087	0.58	0.8	0.83	1.223	1.906	0.96	NA	K01870//isoleucyl-tRNA synthetase [EC:6.1.1.5]+ko00970//Aminoacyl-tRNA biosynthesis;K19027//zinc finger FYVE domain-containing protein 26	dirigent protein 22-like
EVM0000088	3.536	5.54	6.753	5.996	6.076	0.52	GO:0031326//regulation of cellular biosynthetic process;GO:0048523//negative regulation of cellular process;GO:0048519//negative regulation of biological process;GO:0010556//regulation of macromolecule biosynthetic process;GO:0051726//regulation of cell cycle;GO:0019222//regulation of metabolic process;GO:0065007//biological regulation;GO:0060255//regulation of macromolecule metabolic process;GO:…	NA	cyclin-dependent protein kinase inhibitor SMR3-like
EVM0000089	0.02	0.01	0	0.003	0.006	0	NA	NA	uncharacterized protein LOC112018425
EVM0000090	4.043	2.176	0.34	0.383	0.833	0.233	NA	K18183//cytochrome c oxidase assembly protein subunit 19;K15601//lysine-specific demethylase 3 [EC:1.14.11.-]	uncharacterized protein LOC112027309
EVM0000092	0.04	0	0	0.04	0	0	NA	NA	uncharacterized protein LOC111994103
EVM0000093	0.01	0	0	0	0	0.026	GO:0110165//cellular anatomical entity;GO:0031224//intrinsic component of membrane;GO:0016021//integral component of membrane;GO:0016020//membrane;GO:0005524//ATP binding;GO:0016301//kinase activity;GO:0000166//nucleotide binding;GO:0032555//purine ribonucleotide binding;GO:0043168//anion binding;GO:0016772//transferase activity, transferring phosphorus-containing groups;GO:1901363//heterocyclic …	K04733//interleukin-1 receptor-associated kinase 4 [EC:2.7.11.1]	L-type lectin-domain containing receptor kinase IX.1-like
EVM0000095	0.27	0.606	4.663	2.166	3.816	1.6	NA	K13264//isoflavone 7-O-glucoside-6''-O-malonyltransferase [EC:2.3.1.115]+ko00943//Isoflavonoid biosynthesis+ko00944//Flavone and flavonol biosynthesis;K14329//agmatine coumaroyltransferase [EC:2.3.1.64 2.3.1.-]+ko00330//Arginine and proline metabolism	phenolic glucoside malonyltransferase 1-like
EVM0000096	0.076	0.016	0.71	0.166	1.196	0.006	NA	K00895//diphosphate-dependent phosphofructokinase [EC:2.7.1.90]+ko00010//Glycolysis / Gluconeogenesis+ko00030//Pentose phosphate pathway+ko01100//Metabolic pathways+ko00051//Fructose and mannose metabolism+ko01110//Biosynthesis of secondary metabolites;K15502//serine/threonine-protein phosphatase 6 regulatory ankyrin repeat subunit A;K15503//serine/threonine-protein phosphatase 6 regulatory ankyr…	uncharacterized protein LOC112006892
EVM0000097	20.91	18.183	9.093	10.316	6.816	8.583	NA	K05391//cyclic nucleotide gated channel, plant+ko04626//Plant-pathogen interaction	cyclic nucleotide-gated ion channel 1-like isoform X1
EVM0000098	0.03	0.03	0.06	0.06	0	0	NA	NA	NA
EVM0000099	0.003	0.036	0.026	0.1	0.13	0.883	NA	K13466//EIX receptor 1/2+ko04626//Plant-pathogen interaction;K19613//leucine-rich repeat protein SHOC2	receptor-like protein EIX1
EVM0000100	31.42	26.75	27.41	28.193	23.88	22.673	NA	NA	uncharacterized protein LOC111985942
EVM0000101	5.81	6.153	6.46	6.083	5.513	12.306	NA	K10695//E3 ubiquitin-protein ligase RNF1/2 [EC:2.3.2.27];K17086//transmembrane 9 superfamily member 2/4;K17550//protein phosphatase 1 regulatory subunit 7	uncharacterized protein LOC112015201 isoform X1
EVM0000102	0.793	0.356	1.11	0.46	1.43	0.38	NA	NA	uncharacterized protein LOC112012880
EVM0000103	0	0	0.013	0.01	0	0.013	NA	K11968//ariadne-1 [EC:2.3.2.31]	probable E3 ubiquitin-protein ligase ARI8
EVM0000104	19.216	10.93	1.93	3.883	4.863	17.08	NA	K05909//laccase [EC:1.10.3.2]	laccase-14-like
EVM0000105	11.513	6.923	3.136	3.663	3.176	3.286	NA	K17428//large subunit ribosomal protein L47	39S ribosomal protein L47
EVM0000106	0	0	0	0	0.01	0	NA	K22038//volume-regulated anion channel;K19613//leucine-rich repeat protein SHOC2	disease resistance-like protein DSC1
EVM0000107	1.783	3.033	1.646	2.25	1.556	2.166	NA	K22038//volume-regulated anion channel;K19613//leucine-rich repeat protein SHOC2	TMV resistance protein N-like
EVM0000108	4.456	5.933	9.356	7.066	8.053	9.963	NA	K17508//protein phosphatase PTC7 [EC:3.1.3.16]	LOW QUALITY PROTEIN: probable protein phosphatase 2C 62
EVM0000109	35.62	28.703	40.056	28.146	30.176	31.343	GO:0065007//biological regulation;GO:0010468//regulation of gene expression;GO:0051252//regulation of RNA metabolic process;GO:1903506//regulation of nucleic acid-templated transcription;GO:0009725//response to hormone;GO:0007154//cell communication;GO:0031326//regulation of cellular biosynthetic process;GO:0050896//response to stimulus;GO:0010556//regulation of macromolecule biosynthetic process…	K14486//auxin response factor+ko04075//Plant hormone signal transduction	auxin response factor 7-like
EVM0000110	106.796	96.816	79.653	78.483	82.896	67.583	GO:0065007//biological regulation;GO:0051246//regulation of protein metabolic process;GO:0050789//regulation of biological process;GO:0019222//regulation of metabolic process;GO:0051171//regulation of nitrogen compound metabolic process;GO:0060255//regulation of macromolecule metabolic process;GO:0042176//regulation of protein catabolic process;GO:0080090//regulation of primary metabolic process;…	K03032//26S proteasome regulatory subunit N2+ko03050//Proteasome	26S proteasome non-ATPase regulatory subunit 1 homolog A
EVM0000111	0.153	0.15	0.116	0.076	0.14	0.08	GO:0031224//intrinsic component of membrane;GO:0016021//integral component of membrane;GO:0043231//intracellular membrane-bounded organelle;GO:0043229//intracellular organelle;GO:0016020//membrane;GO:0043227//membrane-bounded organelle;GO:0005737//cytoplasm;GO:0005739//mitochondrion;GO:0043226//organelle;GO:0110165//cellular anatomical entity;GO:0005622//intracellular;	K02109//F-type H+-transporting ATPase subunit b+ko01100//Metabolic pathways+ko00190//Oxidative phosphorylation+ko00195//Photosynthesis	NA
EVM0000112	0.07	0.013	0.026	0.013	0.026	0	NA	K00059//3-oxoacyl-[acyl-carrier protein] reductase [EC:1.1.1.100]+ko01100//Metabolic pathways+ko00061//Fatty acid biosynthesis+ko01212//Fatty acid metabolism+ko00780//Biotin metabolism	LOW QUALITY PROTEIN: NADPH-dependent aldehyde reductase 1
EVM0000113	33.98	22.34	31.886	21.543	29.933	80.563	NA	NA	RHOMBOID-like protein 5
EVM0000114	3.743	2.23	2.183	1.59	2.226	2.833	NA	K17964//leucine-rich PPR motif-containing protein, mitochondrial	pentatricopeptide repeat-containing protein At1g13040
EVM0000115	0	0	0	0	0.143	0.043	NA	K07478//putative ATPase;K15255//ATP-dependent DNA helicase PIF1 [EC:3.6.4.12];K00108//choline dehydrogenase [EC:1.1.99.1]+ko01100//Metabolic pathways+ko00260//Glycine, serine and threonine metabolism	uncharacterized protein LOC112004931
EVM0000116	0.12	0.06	0.06	0.143	0	0.03	GO:0005886//plasma membrane;GO:0016021//integral component of membrane;GO:0071944//cell periphery;GO:0016020//membrane;GO:0110165//cellular anatomical entity;GO:0031224//intrinsic component of membrane;	K11855//ubiquitin carboxyl-terminal hydrolase 36/42 [EC:3.4.19.12];K20855//beta-1,3-galactosyltransferase 1/2/3/4/5/7/8 [EC:2.4.1.-]	casparian strip membrane protein 1
EVM0000117	9.613	7.78	21.843	14.816	18.613	21.276	GO:0008152//metabolic process;GO:0032259//methylation;GO:0031224//intrinsic component of membrane;GO:0110165//cellular anatomical entity;GO:0016021//integral component of membrane;GO:0016020//membrane;GO:0003824//catalytic activity;GO:0008168//methyltransferase activity;GO:0016740//transferase activity;GO:0016741//transferase activity, transferring one-carbon groups;	K12175//COP9 signalosome complex subunit 1;K15449//tRNA wybutosine-synthesizing protein 1 [EC:4.1.3.44]	probable methyltransferase PMT16
EVM0000118	1.3	1.883	5.003	3.846	4.076	6.336	GO:0110165//cellular anatomical entity;GO:0016020//membrane;GO:0031224//intrinsic component of membrane;GO:0016021//integral component of membrane;	K14996//solute carrier family 38 (sodium-coupled neutral amino acid transporter), member 10;K14993//solute carrier family 38 (sodium-coupled neutral amino acid transporter), member 6	amino acid transporter AVT6C-like
EVM0000119	18.723	13.1	9.086	8.95	10.746	12.216	GO:0019538//protein metabolic process;GO:0008152//metabolic process;GO:0043170//macromolecule metabolic process;GO:1901576//organic substance biosynthetic process;GO:0043603//cellular amide metabolic process;GO:0043043//peptide biosynthetic process;GO:0034645//cellular macromolecule biosynthetic process;GO:0009987//cellular process;GO:0009059//macromolecule biosynthetic process;GO:0044271//cellul…	K02939//large subunit ribosomal protein L9+ko03010//Ribosome	uncharacterized protein LOC112034606 isoform X1
EVM0000120	53.726	53.9	31.87	44.316	53.016	32.123	GO:0070011//peptidase activity, acting on L-amino acid peptides;GO:0004175//endopeptidase activity;GO:0016825//hydrolase activity, acting on acid phosphorus-nitrogen bonds;GO:0008233//peptidase activity;GO:0070008//serine-type exopeptidase activity;GO:0008238//exopeptidase activity;GO:0008236//serine-type peptidase activity;GO:0004252//serine-type endopeptidase activity;GO:0003824//catalytic acti…	K01322//prolyl oligopeptidase [EC:3.4.21.26]	prolyl endopeptidase-like isoform X4
EVM0000121	106.963	61.486	43.476	45.606	42.386	25.343	GO:0140096//catalytic activity, acting on a protein;GO:0003824//catalytic activity;GO:0016859//cis-trans isomerase activity;GO:0003755//peptidyl-prolyl cis-trans isomerase activity;GO:0016853//isomerase activity;	K09569//FK506-binding protein 2 [EC:5.2.1.8]	peptidyl-prolyl cis-trans isomerase FKBP15-1
EVM0000122	0.293	0.086	0.266	0.263	0.12	2.816	NA	K04733//interleukin-1 receptor-associated kinase 4 [EC:2.7.11.1]	putative leucine-rich repeat receptor-like serine/threonine-protein kinase At2g19230
EVM0000123	40.596	37.45	59.286	46.703	47.426	48.836	GO:0140096//catalytic activity, acting on a protein;GO:0004725//protein tyrosine phosphatase activity;GO:0003824//catalytic activity;GO:0016791//phosphatase activity;GO:0004721//phosphoprotein phosphatase activity;GO:0016787//hydrolase activity;GO:0016788//hydrolase activity, acting on ester bonds;GO:0042578//phosphoric ester hydrolase activity;	K01110//phosphatidylinositol-3,4,5-trisphosphate 3-phosphatase and dual-specificity protein phosphatase PTEN [EC:3.1.3.16 3.1.3.48 3.1.3.67]+ko01100//Metabolic pathways+ko04070//Phosphatidylinositol signaling system+ko00562//Inositol phosphate metabolism	phosphatidylinositol 3
EVM0000124	11.026	10.306	7.4	8.503	6.61	11.586	NA	K10695//E3 ubiquitin-protein ligase RNF1/2 [EC:2.3.2.27]	putative E3 ubiquitin-protein ligase RING1a
EVM0000126	18.89	13.616	14.52	13.19	14.62	19.403	GO:0097159//organic cyclic compound binding;GO:1901363//heterocyclic compound binding;GO:0005488//binding;GO:0003676//nucleic acid binding;GO:0003723//RNA binding;	K14398//cleavage and polyadenylation specificity factor subunit 6/7+ko03015//mRNA surveillance pathway	cleavage and polyadenylation specificity factor subunit 6 isoform X1
EVM0000127	13.42	9.236	1.72	2.09	2.08	3.503	GO:0097159//organic cyclic compound binding;GO:0004674//protein serine/threonine kinase activity;GO:0005488//binding;GO:0000166//nucleotide binding;GO:0030554//adenyl nucleotide binding;GO:0003824//catalytic activity;GO:1901363//heterocyclic compound binding;GO:0016301//kinase activity;GO:0043167//ion binding;GO:0032553//ribonucleotide binding;GO:0032559//adenyl ribonucleotide binding;GO:0016772/…	K04368//mitogen-activated protein kinase kinase 1 [EC:2.7.12.2]+ko04626//Plant-pathogen interaction	mitogen-activated protein kinase kinase 6
EVM0000128	4.626	3.08	3.683	3.186	2.693	4.903	NA	K11649//SWI/SNF related-matrix-associated actin-dependent regulator of chromatin subfamily C;K15030//translation initiation factor 3 subunit M;K21596//calmodulin-binding transcription activator;K17535//serine/threonine-protein kinase TNNI3K [EC:2.7.11.1]	F-box protein At3g07870-like isoform X1
EVM0000129	3.786	4.503	7.656	8.453	6.293	22.663	GO:0003824//catalytic activity;GO:0016491//oxidoreductase activity;	K19642//D-galacturonate reductase [EC:1.1.1.365]+ko00053//Ascorbate and aldarate metabolism	D-galacturonate reductase-like
EVM0000130	46.486	33.003	104.326	87.07	113.083	193.883	NA	K15397//3-ketoacyl-CoA synthase [EC:2.3.1.199]+ko01100//Metabolic pathways+ko01110//Biosynthesis of secondary metabolites+ko00062//Fatty acid elongation	3-ketoacyl-CoA synthase 12-like
EVM0000131	142.573	31.643	2.323	2.573	2.916	0.096	NA	K00224//chloroplastic oxoene reductase [EC:1.3.1.-]+ko00592//alpha-Linolenic acid metabolism+ko01110//Biosynthesis of secondary metabolites	chloroplast envelope quinone oxidoreductase homolog isoform X3
EVM0000132	1.156	1.496	2.323	2.186	1.87	4.966	NA	K04422//mitogen-activated protein kinase kinase kinase 13 [EC:2.7.11.25]	uncharacterized protein LOC112034389 isoform X2
EVM0000133	39.44	30.54	38.986	33.17	31.653	44.71	NA	K14638//solute carrier family 15 (peptide/histidine transporter), member 3/4	protein NRT1/ PTR FAMILY 5.10-like isoform X2
EVM0000134	0.02	0.03	0.106	0	0.123	0.066	NA	K15718//linoleate 9S-lipoxygenase [EC:1.13.11.58]+ko00591//Linoleic acid metabolism;K16292//KDEL-tailed cysteine endopeptidase [EC:3.4.22.-];K05909//laccase [EC:1.10.3.2];K08272//calcium binding protein 39;K22374//3''-deamino-3''-oxonicotianamine reductase [EC:1.1.1.285]	uncharacterized protein LOC112034990
EVM0000135	0.013	0	0	0	0.006	0.006	NA	K05658//ATP-binding cassette, subfamily B (MDR/TAP), member 1 [EC:7.6.2.2]+ko02010//ABC transporters;K14326//regulator of nonsense transcripts 1 [EC:3.6.4.-]+ko03015//mRNA surveillance pathway+ko03013//RNA transport;K17964//leucine-rich PPR motif-containing protein, mitochondrial;K01230//mannosyl-oligosaccharide alpha-1,2-mannosidase [EC:3.2.1.113]+ko04141//Protein processing in endoplasmic retic…	uncharacterized protein LOC112039526
EVM0000136	0.116	0.623	0.22	0.756	0.183	0.966	GO:1901363//heterocyclic compound binding;GO:0036094//small molecule binding;GO:0043531//ADP binding;GO:0032559//adenyl ribonucleotide binding;GO:0043167//ion binding;GO:0032555//purine ribonucleotide binding;GO:0017076//purine nucleotide binding;GO:0032553//ribonucleotide binding;GO:0000166//nucleotide binding;GO:0097159//organic cyclic compound binding;GO:0005488//binding;GO:1901265//nucleoside…	K19613//leucine-rich repeat protein SHOC2;K15078//structure-specific endonuclease subunit SLX1 [EC:3.6.1.-]	putative disease resistance RPP13-like protein 1
EVM0000137	0.123	0.03	0.416	0.076	0.306	0.04	NA	K01193//beta-fructofuranosidase [EC:3.2.1.26]+ko01100//Metabolic pathways+ko00052//Galactose metabolism+ko00500//Starch and sucrose metabolism	UPF0481 protein At3g47200-like
EVM0000138	0.93	0.973	3.17	1.943	2.396	3.49	GO:0110165//cellular anatomical entity;GO:0031224//intrinsic component of membrane;GO:0016021//integral component of membrane;GO:0016020//membrane;GO:0030247//polysaccharide binding;GO:0005488//binding;GO:0030246//carbohydrate binding;	K19041//E3 ubiquitin-protein ligase RNF38/44 [EC:2.3.2.27]	putative RING-H2 finger protein ATL21A
EVM0000140	18.91	20.11	36.63	30.296	30.29	35.036	GO:0016813//hydrolase activity, acting on carbon-nitrogen (but not peptide) bonds, in linear amidines;GO:0016787//hydrolase activity;GO:0003824//catalytic activity;GO:0004848//ureidoglycolate hydrolase activity;GO:0016810//hydrolase activity, acting on carbon-nitrogen (but not peptide) bonds;	K18151//ureidoglycolate amidohydrolase [EC:3.5.1.116]+ko00230//Purine metabolism+ko01100//Metabolic pathways	ureidoglycolate hydrolase
EVM0000141	0.01	0.01	0	0.02	0.01	0.013	NA	K22804//structural maintenance of chromosomes protein 6;K01188//beta-glucosidase [EC:3.2.1.21]+ko01100//Metabolic pathways+ko00500//Starch and sucrose metabolism+ko01110//Biosynthesis of secondary metabolites+ko00460//Cyanoamino acid metabolism+ko00940//Phenylpropanoid biosynthesis;K11650//SWI/SNF-related matrix-associated actin-dependent regulator of chromatin subfamily D	uncharacterized protein LOC112037354
EVM0000142	158.16	167.38	154.696	171.326	139.863	138.066	NA	K21442//ankyrin repeat domain-containing protein 54;K21433//ankyrin repeat domain-containing protein 1;K16726//ankyrin repeat domain-containing protein 17	ankyrin repeat domain-containing protein 2A-like
EVM0000143	0.02	0	0	0.023	0.026	0.013	NA	K17604//zinc finger SWIM domain-containing protein 3	protein FAR1-RELATED SEQUENCE 5-like
EVM0000144	0	0.02	0.13	0.033	0.05	0.06	NA	K15718//linoleate 9S-lipoxygenase [EC:1.13.11.58]+ko00591//Linoleic acid metabolism;K05909//laccase [EC:1.10.3.2];K16292//KDEL-tailed cysteine endopeptidase [EC:3.4.22.-];K22374//3''-deamino-3''-oxonicotianamine reductase [EC:1.1.1.285];K04730//interleukin-1 receptor-associated kinase 1 [EC:2.7.11.1]	uncharacterized protein LOC112029757
EVM0000145	8.756	10.45	11.03	10.38	9.813	11.576	GO:0006996//organelle organization;GO:0016043//cellular component organization;GO:0009658//chloroplast organization;GO:0010020//chloroplast fission;GO:0043572//plastid fission;GO:0048285//organelle fission;GO:0009987//cellular process;GO:0071840//cellular component organization or biogenesis;GO:0009657//plastid organization;GO:0043229//intracellular organelle;GO:0005622//intracellular;GO:0110165/…	NA	protein MULTIPLE CHLOROPLAST DIVISION SITE 1
EVM0000146	0.013	0	0.07	0.04	0.1	2.676	NA	K16296//serine carboxypeptidase-like clade I [EC:3.4.16.-]	serine carboxypeptidase-like 17
EVM0000147	3.11	3.756	2.836	2.993	3.37	3.986	NA	NA	LOW QUALITY PROTEIN: pentatricopeptide repeat-containing protein At1g30610
EVM0000148	0.04	0	0	0.03	0	0.013	NA	K03695//ATP-dependent Clp protease ATP-binding subunit ClpB	aluminum-activated malate transporter 2-like
EVM0000149	0	0	0.033	0.033	0.013	0	NA	K12355//coniferyl-aldehyde dehydrogenase [EC:1.2.1.68]+ko00940//Phenylpropanoid biosynthesis	uncharacterized protein LOC112027598
EVM0000150	68.55	73.9	105.986	100.863	89.79	122.203	NA	K19043//E3 ubiquitin-protein ligase RHF [EC:2.3.2.27]	E3 ubiquitin-protein ligase RHF2A-like isoform X1
EVM0000151	0.193	0.73	0.49	0.846	0.596	1.123	NA	K17964//leucine-rich PPR motif-containing protein, mitochondrial;K17710//pentatricopeptide repeat domain-containing protein 1	pentatricopeptide repeat-containing protein At5g15280
EVM0000153	1.953	3.056	2.316	3.546	1.946	14.303	NA	NA	GDSL esterase/lipase At4g10955-like
EVM0000154	0	0	0.04	0	0	0	GO:0051172//negative regulation of nitrogen compound metabolic process;GO:0031323//regulation of cellular metabolic process;GO:0065007//biological regulation;GO:0010556//regulation of macromolecule biosynthetic process;GO:0031327//negative regulation of cellular biosynthetic process;GO:0031326//regulation of cellular biosynthetic process;GO:0051171//regulation of nitrogen compound metabolic proce…	NA	probable transcription repressor OFP9
EVM0000155	11.766	18.046	16.93	26.276	17.543	46.346	NA	K20667//beta-amyrin 28-monooxygenase [EC:1.14.14.126]	beta-amyrin 28-oxidase-like
EVM0000156	34.09	33.02	31.68	31.453	34.97	30.283	GO:0042886//amide transport;GO:0006886//intracellular protein transport;GO:0033036//macromolecule localization;GO:0015031//protein transport;GO:0051641//cellular localization;GO:0071705//nitrogen compound transport;GO:0051234//establishment of localization;GO:0034613//cellular protein localization;GO:0015833//peptide transport;GO:0051649//establishment of localization in cell;GO:0009987//cellular…	K12400//AP-4 complex subunit epsilon-1	AP-4 complex subunit epsilon
EVM0000157	0.813	0.123	0.586	0.11	0.516	0.026	GO:0019752//carboxylic acid metabolic process;GO:0006082//organic acid metabolic process;GO:0044281//small molecule metabolic process;GO:0044237//cellular metabolic process;GO:0071704//organic substance metabolic process;GO:0043436//oxoacid metabolic process;GO:0009987//cellular process;GO:0008152//metabolic process;GO:0016830//carbon-carbon lyase activity;GO:0003824//catalytic activity;GO:007027…	K01590//histidine decarboxylase [EC:4.1.1.22]+ko01100//Metabolic pathways+ko00340//Histidine metabolism+ko01110//Biosynthesis of secondary metabolites	LOW QUALITY PROTEIN: serine decarboxylase 1-like
EVM0000158	1.886	0.506	1.543	1.243	0.64	4.303	NA	K01568//pyruvate decarboxylase [EC:4.1.1.1]+ko00010//Glycolysis / Gluconeogenesis+ko01100//Metabolic pathways+ko01110//Biosynthesis of secondary metabolites;K01184//polygalacturonase [EC:3.2.1.15]+ko00040//Pentose and glucuronate interconversions+ko01100//Metabolic pathways	proline-rich receptor-like protein kinase PERK2
EVM0000159	0.063	1.016	0.79	2.016	1.193	2.263	GO:0016021//integral component of membrane;GO:0031224//intrinsic component of membrane;GO:0016020//membrane;GO:0110165//cellular anatomical entity;	NA	uncharacterized protein LOC112020064
EVM0000160	2.66	4.103	7.156	8.14	5.216	10.96	NA	NA	uncharacterized protein LOC112026150
EVM0000161	2.59	4.733	2.49	5.136	3.136	4.196	NA	K19589//release factor glutamine methyltransferase [EC:2.1.1.297];K03452//magnesium/proton exchanger	pentatricopeptide repeat-containing protein At2g42920
EVM0000162	202.35	119.973	56.883	59.2	67.496	54.816	GO:0022613//ribonucleoprotein complex biogenesis;GO:0044085//cellular component biogenesis;GO:0071840//cellular component organization or biogenesis;GO:0042254//ribosome biogenesis;GO:0009987//cellular process;GO:0005622//intracellular;GO:0005634//nucleus;GO:0031981//nuclear lumen;GO:0043231//intracellular membrane-bounded organelle;GO:0043232//intracellular non-membrane-bounded organelle;GO:0043…	K12845//U4/U6 small nuclear ribonucleoprotein SNU13+ko03040//Spliceosome+ko03008//Ribosome biogenesis in eukaryotes	NHP2-like protein 1
EVM0000163	1.626	0.276	0.113	0.316	0.06	0.03	NA	K15404//aldehyde decarbonylase [EC:4.1.99.5]+ko01110//Biosynthesis of secondary metabolites+ko00073//Cutin, suberine and wax biosynthesis	protein ECERIFERUM 1-like
EVM0000164	0.27	0.193	0	0.046	0.076	0	NA	K12402//AP-4 complex subunit mu-1;K00799//glutathione S-transferase [EC:2.5.1.18]+ko00480//Glutathione metabolism;K20667//beta-amyrin 28-monooxygenase [EC:1.14.14.126];K03283//heat shock 70kDa protein 1/2/6/8+ko03040//Spliceosome+ko04144//Endocytosis+ko04141//Protein processing in endoplasmic reticulum	uncharacterized protein LOC111985788
EVM0000165	21.966	19.436	28.783	22.196	27.653	19.053	GO:0016021//integral component of membrane;GO:0110165//cellular anatomical entity;GO:0016020//membrane;GO:0031224//intrinsic component of membrane;GO:1901265//nucleoside phosphate binding;GO:0097367//carbohydrate derivative binding;GO:0016301//kinase activity;GO:0000166//nucleotide binding;GO:0017076//purine nucleotide binding;GO:0005488//binding;GO:0030554//adenyl nucleotide binding;GO:0016740//…	K04733//interleukin-1 receptor-associated kinase 4 [EC:2.7.11.1]	probable receptor-like protein kinase At1g80640
EVM0000166	0.056	0.02	0.043	0.103	0.206	0	NA	K17098//annexin D	annexin-like protein RJ4 isoform X2
EVM0000167	38.373	31.016	78.156	68.186	79.653	103.7	GO:0006810//transport;GO:0055085//transmembrane transport;GO:0051234//establishment of localization;GO:0051179//localization;GO:0009987//cellular process;GO:0016020//membrane;GO:0016021//integral component of membrane;GO:0031224//intrinsic component of membrane;GO:0110165//cellular anatomical entity;	K04773//protease IV [EC:3.4.21.-];K00025//malate dehydrogenase [EC:1.1.1.37]+ko00020//Citrate cycle (TCA cycle)+ko01100//Metabolic pathways+ko01110//Biosynthesis of secondary metabolites+ko00710//Carbon fixation in photosynthetic organisms+ko00620//Pyruvate metabolism+ko00270//Cysteine and methionine metabolism+ko01200//Carbon metabolism+ko00630//Glyoxylate and dicarboxylate metabolism	oligopeptide transporter 3
EVM0000168	0.056	0.016	0.01	0	0.01	0.02	GO:0006629//lipid metabolic process;GO:0008152//metabolic process;GO:0071704//organic substance metabolic process;GO:0044238//primary metabolic process;	NA	uncharacterized protein LOC112030127 isoform X1
EVM0000169	0.546	0.103	1.013	0.72	1.236	0.096	NA	K01674//carbonic anhydrase [EC:4.2.1.1]+ko00910//Nitrogen metabolism	alpha carbonic anhydrase 4-like
EVM0000171	51.573	98.463	199.246	168.543	147.886	190.12	GO:0016021//integral component of membrane;GO:0016020//membrane;GO:0110165//cellular anatomical entity;GO:0031224//intrinsic component of membrane;GO:0046915//transition metal ion transmembrane transporter activity;GO:0005215//transporter activity;GO:0008324//cation transmembrane transporter activity;GO:0015075//ion transmembrane transporter activity;GO:0046873//metal ion transmembrane transporte…	K14686//solute carrier family 31 (copper transporter), member 1	copper transporter 5.1-like
EVM0000172	0.05	0	0.1	0.15	0	0.156	GO:0097159//organic cyclic compound binding;GO:0043167//ion binding;GO:0046914//transition metal ion binding;GO:1901363//heterocyclic compound binding;GO:0005488//binding;GO:0043169//cation binding;GO:0003676//nucleic acid binding;GO:0046872//metal ion binding;GO:0008270//zinc ion binding;	K13457//disease resistance protein RPM1+ko04626//Plant-pathogen interaction;K07374//tubulin alpha+ko04145//Phagosome	uncharacterized protein LOC112015854
EVM0000173	0.13	0.14	0.156	0.173	0.2	0.633	NA	K15078//structure-specific endonuclease subunit SLX1 [EC:3.6.1.-];K19613//leucine-rich repeat protein SHOC2	putative disease resistance protein RGA3
EVM0000174	0.023	0.493	0.013	0.27	0.026	0.503	NA	K17604//zinc finger SWIM domain-containing protein 3	uncharacterized protein LOC111999760
EVM0000175	1.716	0.84	2.6	1.523	1.953	3.213	NA	K13459//disease resistance protein RPS2+ko04626//Plant-pathogen interaction	disease resistance protein At4g27190-like
EVM0000176	321.63	285.373	699.1	425.94	447.683	383.106	GO:0007010//cytoskeleton organization;GO:0031122//cytoplasmic microtubule organization;GO:0006996//organelle organization;GO:0071840//cellular component organization or biogenesis;GO:0000226//microtubule cytoskeleton organization;GO:0097435//supramolecular fiber organization;GO:0030865//cortical cytoskeleton organization;GO:0016043//cellular component organization;GO:0009987//cellular process;GO:…	K18635//protein SPIRAL1 and related proteins	protein SPIRAL1-like 1
EVM0000177	0	0	0.033	0.12	0	0.013	NA	K08272//calcium binding protein 39;K09533//DnaJ homolog subfamily C member 13	uncharacterized protein LOC112006808
EVM0000178	0.02	1.963	0.016	1.886	0.01	2.65	NA	K00784//ribonuclease Z [EC:3.1.26.11]+ko03013//RNA transport;K01728//pectate lyase [EC:4.2.2.2]+ko00040//Pentose and glucuronate interconversions	uncharacterized protein LOC111984247
EVM0000179	28.79	24.606	59.27	44.526	48.64	63.77	NA	K18980//2-methylene-furan-3-one reductase [EC:1.3.1.105]	2-methylene-furan-3-one reductase-like
EVM0000180	0.016	0.493	0.85	1.153	1.113	11.216	NA	K04733//interleukin-1 receptor-associated kinase 4 [EC:2.7.11.1]	MDIS1-interacting receptor like kinase 2-like
EVM0000182	2.1	1.71	0.783	1.426	0.9	2.23	NA	K11294//nucleolin;K10406//kinesin family member C2/C3;K07277//outer membrane protein insertion porin family;K08738//cytochrome c	uncharacterized protein LOC111987231
EVM0000184	19.76	7.133	20.206	10.346	13.95	7.73	NA	K11584//serine/threonine-protein phosphatase 2A regulatory subunit B'+ko03015//mRNA surveillance pathway	GPI-anchored protein LLG1-like isoform X1
EVM0000185	0.056	0.04	0.213	0.153	0.13	0.18	GO:0010468//regulation of gene expression;GO:2000112//regulation of cellular macromolecule biosynthetic process;GO:0060255//regulation of macromolecule metabolic process;GO:0031326//regulation of cellular biosynthetic process;GO:0080090//regulation of primary metabolic process;GO:0050794//regulation of cellular process;GO:0010556//regulation of macromolecule biosynthetic process;GO:1903506//regul…	NA	NA
EVM0000186	0.753	0.086	0.046	0.043	0.046	0.046	GO:0042221//response to chemical;GO:0010033//response to organic substance;GO:0009733//response to auxin;GO:0009719//response to endogenous stimulus;GO:0009725//response to hormone;GO:0050896//response to stimulus;	K14488//SAUR family protein+ko04075//Plant hormone signal transduction	auxin-responsive protein SAUR67-like
EVM0000187	0.026	0	0.026	0.026	0	0.143	NA	K10781//fatty acyl-ACP thioesterase B [EC:3.1.2.14 3.1.2.21]+ko01100//Metabolic pathways+ko00061//Fatty acid biosynthesis+ko01212//Fatty acid metabolism	kirola-like
EVM0000188	5.043	2.8	2.213	2.816	2.07	1.84	NA	K20044//phosphatidylinositol-binding clathrin assembly protein	putative clathrin assembly protein At5g57200
EVM0000189	0.256	1.54	0.07	1.513	0.086	1.266	NA	K10581//ubiquitin-conjugating enzyme E2 O [EC:2.3.2.24]+ko04120//Ubiquitin mediated proteolysis;K05747//Wiskott-Aldrich syndrome protein+ko04144//Endocytosis	uncharacterized protein LOC112035040
EVM0000190	12.61	40.25	48.773	67.923	53.316	45.89	NA	K13065//shikimate O-hydroxycinnamoyltransferase [EC:2.3.1.133]+ko01100//Metabolic pathways+ko01110//Biosynthesis of secondary metabolites+ko00940//Phenylpropanoid biosynthesis+ko00941//Flavonoid biosynthesis+ko00945//Stilbenoid, diarylheptanoid and gingerol biosynthesis	acetyl-CoA-benzylalcohol acetyltransferase-like
EVM0000191	0.116	0.36	0.716	0.9	1.093	1.24	NA	K13066//caffeic acid 3-O-methyltransferase [EC:2.1.1.68]+ko01100//Metabolic pathways+ko01110//Biosynthesis of secondary metabolites+ko00940//Phenylpropanoid biosynthesis	caffeic acid 3-O-methyltransferase-like
EVM0000192	14.526	14.73	10.773	16.566	13.156	15	GO:0006259//DNA metabolic process;GO:0006310//DNA recombination;GO:0071704//organic substance metabolic process;GO:0006950//response to stress;GO:0006807//nitrogen compound metabolic process;GO:0044237//cellular metabolic process;GO:0006974//cellular response to DNA damage stimulus;GO:0033554//cellular response to stress;GO:0006139//nucleobase-containing compound metabolic process;GO:0051716//cel…	K15078//structure-specific endonuclease subunit SLX1 [EC:3.6.1.-]	structure-specific endonuclease subunit SLX1 isoform X1
EVM0000193	11.116	11.216	3.716	4.706	4.953	0.966	NA	NA	uncharacterized serine-rich protein C215.13
EVM0000194	31.996	26.456	17.38	19.783	18.863	14.003	NA	K01358//ATP-dependent Clp protease, protease subunit [EC:3.4.21.92]	ATP-dependent Clp protease proteolytic subunit 2
EVM0000196	0.033	0	0	0	0.033	0	GO:0080090//regulation of primary metabolic process;GO:2000112//regulation of cellular macromolecule biosynthetic process;GO:0010468//regulation of gene expression;GO:0031326//regulation of cellular biosynthetic process;GO:0019222//regulation of metabolic process;GO:0060255//regulation of macromolecule metabolic process;GO:0010556//regulation of macromolecule biosynthetic process;GO:0065007//biol…	K21444//poly(rC)-binding protein 3/4;K11665//DNA helicase INO80 [EC:3.6.4.12];K13095//splicing factor 1	transcription factor SPT20 homolog
EVM0000197	2.4	2.753	0.686	1.163	1.433	0.826	GO:0006399//tRNA metabolic process;GO:0006397//mRNA processing;GO:0044237//cellular metabolic process;GO:0009987//cellular process;GO:0034641//cellular nitrogen compound metabolic process;GO:0046483//heterocycle metabolic process;GO:0044238//primary metabolic process;GO:0006807//nitrogen compound metabolic process;GO:0071704//organic substance metabolic process;GO:0006725//cellular aromatic compo…	K20000//maturase K	NA
EVM0000198	187.23	111.886	41.72	53.71	54.4	66.54	GO:0005488//binding;GO:0097159//organic cyclic compound binding;GO:0032553//ribonucleotide binding;GO:1901363//heterocyclic compound binding;GO:0032555//purine ribonucleotide binding;GO:0005524//ATP binding;GO:0003824//catalytic activity;GO:0016817//hydrolase activity, acting on acid anhydrides;GO:0030554//adenyl nucleotide binding;GO:0017111//nucleoside-triphosphatase activity;GO:0035639//purine…	K12812//ATP-dependent RNA helicase UAP56/SUB2 [EC:3.6.4.13]+ko03040//Spliceosome+ko03015//mRNA surveillance pathway+ko03013//RNA transport	DEAD-box ATP-dependent RNA helicase 56 isoform X1
EVM0000199	1.183	0.416	0.47	0.193	0.34	0.683	NA	K04733//interleukin-1 receptor-associated kinase 4 [EC:2.7.11.1];K06892//feruloyl-CoA ortho-hydroxylase [EC:1.14.11.-]+ko01110//Biosynthesis of secondary metabolites+ko00940//Phenylpropanoid biosynthesis;K01214//isoamylase [EC:3.2.1.68]+ko01100//Metabolic pathways+ko00500//Starch and sucrose metabolism+ko01110//Biosynthesis of secondary metabolites	IQ domain-containing protein IQM6-like isoform X2
EVM0000200	6.07	5.623	6.02	5.51	4.556	7.596	NA	K23115//TELO2-interacting protein 2	uncharacterized protein At2g39910-like
EVM0000201	2.92	3.85	6.483	4.996	4.586	9.013	NA	K11649//SWI/SNF related-matrix-associated actin-dependent regulator of chromatin subfamily C;K21596//calmodulin-binding transcription activator;K17535//serine/threonine-protein kinase TNNI3K [EC:2.7.11.1];K04079//molecular chaperone HtpG+ko04141//Protein processing in endoplasmic reticulum+ko04626//Plant-pathogen interaction;K15030//translation initiation factor 3 subunit M	F-box/kelch-repeat protein At3g23880-like
EVM0000202	5.203	3.336	1.063	1.246	0.756	1.12	GO:0016043//cellular component organization;GO:0009987//cellular process;GO:0071840//cellular component organization or biogenesis;GO:0007005//mitochondrion organization;GO:0022607//cellular component assembly;GO:0033617//mitochondrial cytochrome c oxidase assembly;GO:0065003//protein-containing complex assembly;GO:0033108//mitochondrial respiratory chain complex assembly;GO:0006996//organelle or…	NA	uncharacterized protein LOC111995154
EVM0000203	4.34	6.09	4.466	8.746	3.863	12.136	NA	NA	nuclear migration protein nudC-like
EVM0000204	0	0.09	0	0.116	0	0.046	GO:0110165//cellular anatomical entity;GO:0016021//integral component of membrane;GO:0016020//membrane;GO:0031224//intrinsic component of membrane;GO:0015291//secondary active transmembrane transporter activity;GO:0015297//antiporter activity;GO:0005215//transporter activity;GO:0042910//xenobiotic transmembrane transporter activity;GO:0022804//active transmembrane transporter activity;GO:0022857/…	K03327//multidrug resistance protein, MATE family	protein DETOXIFICATION 12-like
EVM0000205	47.12	43.346	38.853	36.826	34.213	33.636	GO:0006810//transport;GO:0051179//localization;GO:0051234//establishment of localization;GO:0009987//cellular process;GO:0055085//transmembrane transport;GO:0031224//intrinsic component of membrane;GO:0016021//integral component of membrane;GO:0110165//cellular anatomical entity;GO:0016020//membrane;	K05747//Wiskott-Aldrich syndrome protein+ko04144//Endocytosis;K13412//calcium-dependent protein kinase [EC:2.7.11.1]+ko04626//Plant-pathogen interaction	trihelix transcription factor ASIL2
EVM0000206	5.03	6.333	7.896	9.09	7.006	12.84	NA	K12309//beta-galactosidase [EC:3.2.1.23]+ko00600//Sphingolipid metabolism+ko00604//Glycosphingolipid biosynthesis - ganglio series+ko00531//Glycosaminoglycan degradation+ko00511//Other glycan degradation+ko01100//Metabolic pathways+ko00052//Galactose metabolism	beta-galactosidase 17-like
EVM0000207	5.3	5.663	61.836	27.956	51.716	33.7	NA	K13148//integrator complex subunit 11 [EC:3.1.27.-]	E3 ubiquitin-protein ligase At4g11680-like
EVM0000208	0	0	0	0	0.063	0.086	NA	K01051//pectinesterase [EC:3.1.1.11]+ko00040//Pentose and glucuronate interconversions+ko01100//Metabolic pathways	pectinesterase inhibitor 4-like
EVM0000209	421.833	549.076	1210.5	762.03	810.23	1341.61	NA	K00128//aldehyde dehydrogenase (NAD+) [EC:1.2.1.3]+ko00410//beta-Alanine metabolism+ko00310//Lysine degradation+ko00010//Glycolysis / Gluconeogenesis+ko00903//Limonene and pinene degradation+ko00380//Tryptophan metabolism+ko00330//Arginine and proline metabolism+ko00280//Valine, leucine and isoleucine degradation+ko01100//Metabolic pathways+ko00053//Ascorbate and aldarate metabolism+ko00340//Hist…	translationally-controlled tumor protein homolog
EVM0000210	12.383	7.156	11.75	7.253	10.23	1.263	GO:0016021//integral component of membrane;GO:0031224//intrinsic component of membrane;GO:0110165//cellular anatomical entity;GO:0016020//membrane;GO:0016772//transferase activity, transferring phosphorus-containing groups;GO:1901363//heterocyclic compound binding;GO:0000166//nucleotide binding;GO:0032555//purine ribonucleotide binding;GO:0097367//carbohydrate derivative binding;GO:0035639//purin…	K17422//large subunit ribosomal protein L41	leucine-rich repeat receptor-like tyrosine-protein kinase PXC3
EVM0000212	198.4	292.183	446.36	430.583	321.746	520.303	GO:0003824//catalytic activity;GO:0008113//peptide-methionine (S)-S-oxide reductase activity;GO:0016667//oxidoreductase activity, acting on a sulfur group of donors;GO:0016671//oxidoreductase activity, acting on a sulfur group of donors, disulfide as acceptor;GO:0016491//oxidoreductase activity;	K07304//peptide-methionine (S)-S-oxide reductase [EC:1.8.4.11]	peptide methionine sulfoxide reductase-like
EVM0000213	29.183	19.653	9.766	11.496	11.703	13.706	NA	NA	uncharacterized protein LOC112031940 isoform X1
EVM0000214	46.063	51.756	28.19	39.353	29	30.473	GO:0110165//cellular anatomical entity;GO:0016020//membrane;GO:0031224//intrinsic component of membrane;GO:0016021//integral component of membrane;	K00558//DNA (cytosine-5)-methyltransferase 1 [EC:2.1.1.37]+ko01100//Metabolic pathways+ko00270//Cysteine and methionine metabolism	uncharacterized protein LOC112013190
EVM0000215	0.453	0.393	0	0.086	0.016	0.036	GO:1901564//organonitrogen compound metabolic process;GO:0071555//cell wall organization;GO:1901360//organic cyclic compound metabolic process;GO:0071704//organic substance metabolic process;GO:0006807//nitrogen compound metabolic process;GO:0044237//cellular metabolic process;GO:0055086//nucleobase-containing small molecule metabolic process;GO:0071669//plant-type cell wall organization or bioge…	K17964//leucine-rich PPR motif-containing protein, mitochondrial	COBRA-like protein 2
EVM0000217	21.286	24.983	17.246	14.116	22.04	13.706	GO:0031224//intrinsic component of membrane;GO:0016020//membrane;GO:0110165//cellular anatomical entity;GO:0016021//integral component of membrane;	K02069//putative ABC transport system permease protein	NA
EVM0000218	0.983	1.686	0.64	1.296	2.92	0.666	GO:0008152//metabolic process;GO:0005975//carbohydrate metabolic process;GO:0009057//macromolecule catabolic process;GO:0005976//polysaccharide metabolic process;GO:0045488//pectin metabolic process;GO:0071704//organic substance metabolic process;GO:0043170//macromolecule metabolic process;GO:0045490//pectin catabolic process;GO:0000272//polysaccharide catabolic process;GO:0010393//galacturonan m…	K01728//pectate lyase [EC:4.2.2.2]+ko00040//Pentose and glucuronate interconversions	putative pectate lyase 21
EVM0000219	25.75	15.633	2.566	4.146	3.666	2.45	GO:0009629//response to gravity;GO:0009314//response to radiation;GO:0009630//gravitropism;GO:0050896//response to stimulus;GO:0009416//response to light stimulus;GO:0009628//response to abiotic stimulus;GO:0009606//tropism;GO:0009639//response to red or far red light;GO:0009959//negative gravitropism;GO:0009605//response to external stimulus;	K06636//structural maintenance of chromosome 1	protein GRAVITROPIC IN THE LIGHT 1
EVM0000220	0	0.06	0.03	0	0	0.033	GO:0006139//nucleobase-containing compound metabolic process;GO:1901360//organic cyclic compound metabolic process;GO:0009056//catabolic process;GO:0043170//macromolecule metabolic process;GO:0019439//aromatic compound catabolic process;GO:0044270//cellular nitrogen compound catabolic process;GO:0046483//heterocycle metabolic process;GO:0044248//cellular catabolic process;GO:0034641//cellular nit…	K01166//ribonuclease T2 [EC:3.1.27.1]	ribonuclease 3-like
EVM0000221	0.953	0.03	0.01	0.01	0.033	0.893	NA	K01184//polygalacturonase [EC:3.2.1.15]+ko00040//Pentose and glucuronate interconversions+ko01100//Metabolic pathways	polygalacturonase-like
EVM0000222	34.196	22.293	4.336	5.813	3.94	0.72	GO:0031326//regulation of cellular biosynthetic process;GO:0019222//regulation of metabolic process;GO:0009059//macromolecule biosynthetic process;GO:0044249//cellular biosynthetic process;GO:0006807//nitrogen compound metabolic process;GO:0009987//cellular process;GO:1901360//organic cyclic compound metabolic process;GO:0018130//heterocycle biosynthetic process;GO:0051252//regulation of RNA meta…	K22382//WD repeat-containing protein 26;K15601//lysine-specific demethylase 3 [EC:1.14.11.-]	growth-regulating factor 9
EVM0000223	16.516	17.026	12.436	12.97	9.813	17.413	GO:0005488//binding;GO:0043168//anion binding;GO:0005525//GTP binding;GO:0036094//small molecule binding;GO:0016462//pyrophosphatase activity;GO:1901363//heterocyclic compound binding;GO:0017111//nucleoside-triphosphatase activity;GO:0003824//catalytic activity;GO:0097159//organic cyclic compound binding;GO:0032549//ribonucleoside binding;GO:0017076//purine nucleotide binding;GO:0019001//guanyl n…	K06949//ribosome biogenesis GTPase / thiamine phosphate phosphatase [EC:3.6.1.- 3.1.3.100]+ko01100//Metabolic pathways+ko00730//Thiamine metabolism	small ribosomal subunit biogenesis GTPase RsgA 1
EVM0000224	0	0	0	0	0	0.02	NA	NA	protein RALF-like 19
EVM0000225	0.156	0.166	0.263	0.296	0.24	0.536	GO:0071704//organic substance metabolic process;GO:1901360//organic cyclic compound metabolic process;GO:0044238//primary metabolic process;GO:0090304//nucleic acid metabolic process;GO:0008152//metabolic process;GO:0006725//cellular aromatic compound metabolic process;GO:0006139//nucleobase-containing compound metabolic process;GO:0044237//cellular metabolic process;GO:0015074//DNA integration;G…	K03549//KUP system potassium uptake protein;K03006//DNA-directed RNA polymerase II subunit RPB1 [EC:2.7.7.6]+ko03020//RNA polymerase;K20093//DNA excision repair protein ERCC-6-like [EC:3.6.4.12];K01528//dynamin GTPase [EC:3.6.5.5]+ko04144//Endocytosis;K01147//exoribonuclease II [EC:3.1.13.1]	uncharacterized protein LOC111987049
EVM0000226	5.966	2.176	2.023	1.133	2.22	0.883	NA	K15338//flap endonuclease GEN [EC:3.1.-.-]	flap endonuclease GEN-like 2
EVM0000227	0.283	0.29	0.273	0.166	0.276	0.29	NA	NA	protein CREG1
EVM0000228	9.116	6.193	7.293	6.6	6.906	7.2	GO:0006139//nucleobase-containing compound metabolic process;GO:0044238//primary metabolic process;GO:0006281//DNA repair;GO:0033554//cellular response to stress;GO:0006725//cellular aromatic compound metabolic process;GO:0006974//cellular response to DNA damage stimulus;GO:0006260//DNA replication;GO:0034641//cellular nitrogen compound metabolic process;GO:0006310//DNA recombination;GO:0071704//…	K07466//replication factor A1+ko03420//Nucleotide excision repair+ko03030//DNA replication+ko03440//Homologous recombination+ko03430//Mismatch repair	replication protein A 70 kDa DNA-binding subunit A
EVM0000229	0	0	0	0	0	0.083	NA	K22804//structural maintenance of chromosomes protein 6;K11650//SWI/SNF-related matrix-associated actin-dependent regulator of chromatin subfamily D;K01188//beta-glucosidase [EC:3.2.1.21]+ko01100//Metabolic pathways+ko00500//Starch and sucrose metabolism+ko01110//Biosynthesis of secondary metabolites+ko00460//Cyanoamino acid metabolism+ko00940//Phenylpropanoid biosynthesis;K02937//large subunit r…	uncharacterized protein LOC112030800
EVM0000230	0.016	0	0.016	0.033	0.033	0	NA	K07466//replication factor A1+ko03420//Nucleotide excision repair+ko03030//DNA replication+ko03440//Homologous recombination+ko03430//Mismatch repair	replication protein A 70 kDa DNA-binding subunit C-like
EVM0000231	3.596	8.796	13.063	15.956	7.636	14.2	NA	K17604//zinc finger SWIM domain-containing protein 3	probable inactive nicotinamidase At3g16190 isoform X1
EVM0000232	0.183	2.226	3.446	4.95	7.646	13.016	GO:0008152//metabolic process;GO:0005975//carbohydrate metabolic process;GO:0006004//fucose metabolic process;GO:0044281//small molecule metabolic process;GO:0044238//primary metabolic process;GO:0071704//organic substance metabolic process;GO:0019318//hexose metabolic process;GO:0005996//monosaccharide metabolic process;GO:0016021//integral component of membrane;GO:0005622//intracellular;GO:0016…	K02941//large subunit ribosomal protein LP0+ko03010//Ribosome;K22733//magnesium transporter	O-fucosyltransferase 34-like
EVM0000233	0.493	0.443	0.033	0.173	0.016	0.066	NA	K00430//peroxidase [EC:1.11.1.7]+ko01100//Metabolic pathways+ko01110//Biosynthesis of secondary metabolites+ko00940//Phenylpropanoid biosynthesis	lignin-forming anionic peroxidase-like
EVM0000234	0.006	0.033	0.083	0.066	0.07	0.14	GO:0019222//regulation of metabolic process;GO:2000112//regulation of cellular macromolecule biosynthetic process;GO:2001141//regulation of RNA biosynthetic process;GO:0010468//regulation of gene expression;GO:0080090//regulation of primary metabolic process;GO:0051171//regulation of nitrogen compound metabolic process;GO:0010556//regulation of macromolecule biosynthetic process;GO:0031326//regul…	K00521//ferric-chelate reductase [EC:1.16.1.7];K03094//S-phase kinase-associated protein 1+ko04141//Protein processing in endoplasmic reticulum+ko04120//Ubiquitin mediated proteolysis;K13126//polyadenylate-binding protein+ko03015//mRNA surveillance pathway+ko03018//RNA degradation+ko03013//RNA transport;K16296//serine carboxypeptidase-like clade I [EC:3.4.16.-]	protein FEZ-like
EVM0000235	54.063	61.98	40.703	59.746	58.823	51.543	NA	NA	probable plastid-lipid-associated protein 4
EVM0000237	7.956	7.206	6.503	6	6.273	6.06	NA	K05857//phosphatidylinositol phospholipase C, delta [EC:3.1.4.11]+ko01100//Metabolic pathways+ko04070//Phosphatidylinositol signaling system+ko00562//Inositol phosphate metabolism;K14684//solute carrier family 25 (mitochondrial phosphate transporter), member 23/24/25/41;K15111//solute carrier family 25 (mitochondrial S-adenosylmethionine transporter), member 26	mitochondrial substrate carrier family protein C
EVM0000238	4.336	12.126	3.76	5.776	4.986	14.726	NA	NA	VQ motif-containing protein 22-like
EVM0000239	3.63	3.133	22.04	18.916	18.783	21.463	NA	NA	uncharacterized protein LOC112024113
EVM0000240	15.03	14.94	9.223	11.723	11.1	10.003	GO:0031224//intrinsic component of membrane;GO:0110165//cellular anatomical entity;GO:0016021//integral component of membrane;GO:0016020//membrane;	K09539//DnaJ homolog subfamily C member 19	mitochondrial import inner membrane translocase subunit TIM14-1
EVM0000241	0.133	0.94	0.26	1.283	0.196	4.123	NA	K19613//leucine-rich repeat protein SHOC2;K22038//volume-regulated anion channel	disease resistance protein RML1A-like isoform X1
EVM0000242	62.313	50.45	42.963	42.14	43.33	43.786	NA	K12603//CCR4-NOT transcription complex subunit 6 [EC:3.1.13.4]+ko03018//RNA degradation	carbon catabolite repressor protein 4 homolog 1
EVM0000243	8.666	8.613	6.823	7.166	7.01	5.046	NA	K13091//RNA-binding protein 39;K15542//polyadenylation factor subunit 2+ko03015//mRNA surveillance pathway	protein SENSITIVITY TO RED LIGHT REDUCED 1-like
EVM0000244	0.31	0.726	2.52	2	1.376	1.886	GO:0110165//cellular anatomical entity;GO:0016021//integral component of membrane;GO:0016020//membrane;GO:0031224//intrinsic component of membrane;GO:0046872//metal ion binding;GO:0005506//iron ion binding;GO:0016491//oxidoreductase activity;GO:0046914//transition metal ion binding;GO:0016705//oxidoreductase activity, acting on paired donors, with incorporation or reduction of molecular oxygen;GO…	K22983//cytochrome P450 family 76 subfamily A	cytochrome P450 76A2-like
EVM0000245	0.523	0.386	0.676	0.676	0.633	1.456	NA	K19613//leucine-rich repeat protein SHOC2;K15078//structure-specific endonuclease subunit SLX1 [EC:3.6.1.-]	putative disease resistance protein RGA1
EVM0000246	8.426	6.48	7.433	4.44	7.416	1.32	NA	K03695//ATP-dependent Clp protease ATP-binding subunit ClpB;K04733//interleukin-1 receptor-associated kinase 4 [EC:2.7.11.1]	agglutinin-like isoform X1
EVM0000247	7.013	7.356	10.053	8.466	9.87	14.976	NA	K22262//WD repeat and FYVE domain-containing protein 3	BEACH domain-containing protein B isoform X1
EVM0000248	43.683	31.77	16.863	22.496	19.483	4.98	NA	K03695//ATP-dependent Clp protease ATP-binding subunit ClpB;K08332//vacuolar protein 8	U-box domain-containing protein 7
EVM0000249	7.14	6.723	5.79	6.306	6.353	5.843	GO:0043169//cation binding;GO:0046914//transition metal ion binding;GO:0046872//metal ion binding;GO:0008270//zinc ion binding;GO:0005488//binding;GO:0043167//ion binding;	K12501//homogentisate solanesyltransferase [EC:2.5.1.117]+ko00130//Ubiquinone and other terpenoid-quinone biosynthesis	TNF receptor-associated factor family protein DDB_G0290965
EVM0000250	2.583	1.593	1.93	1.876	1.556	1.863	NA	K10606//E3 ubiquitin-protein ligase FANCL [EC:2.3.2.27]+ko04120//Ubiquitin mediated proteolysis	E3 ubiquitin-protein ligase FANCL isoform X1
EVM0000251	0.033	0.016	0.036	0	0.02	0	GO:0043169//cation binding;GO:0043167//ion binding;GO:0005488//binding;GO:0046914//transition metal ion binding;GO:0008270//zinc ion binding;GO:0046872//metal ion binding;	NA	uncharacterized protein LOC111984303
EVM0000252	2.21	10.236	8.663	12.033	9.786	10.45	GO:0044237//cellular metabolic process;GO:0044271//cellular nitrogen compound biosynthetic process;GO:0044238//primary metabolic process;GO:0043170//macromolecule metabolic process;GO:0016070//RNA metabolic process;GO:0034641//cellular nitrogen compound metabolic process;GO:0018130//heterocycle biosynthetic process;GO:0009058//biosynthetic process;GO:0071704//organic substance metabolic process;G…	K03086//RNA polymerase primary sigma factor	RNA polymerase sigma factor sigD
EVM0000253	16.086	14.196	22.946	20.686	20.1	19.946	GO:0045935//positive regulation of nucleobase-containing compound metabolic process;GO:0051252//regulation of RNA metabolic process;GO:0060255//regulation of macromolecule metabolic process;GO:0051254//positive regulation of RNA metabolic process;GO:0010557//positive regulation of macromolecule biosynthetic process;GO:0010468//regulation of gene expression;GO:0010604//positive regulation of macro…	K09260//MADS-box transcription enhancer factor 2A	MADS-box protein AGL42-like
EVM0000254	19.716	17.913	36.33	32.903	30.956	38.996	NA	K20102//YTH domain-containing family protein	uncharacterized protein LOC112037317 isoform X2
EVM0000255	9.55	7.926	7.916	8.49	7.316	8.853	GO:0110165//cellular anatomical entity;GO:0031224//intrinsic component of membrane;GO:0016021//integral component of membrane;GO:0016020//membrane;GO:0003676//nucleic acid binding;GO:0005488//binding;GO:0097159//organic cyclic compound binding;GO:1901363//heterocyclic compound binding;	NA	uncharacterized protein LOC112000038
EVM0000256	17.016	10.156	26.973	12.49	25.133	26.366	GO:0003824//catalytic activity;	K01904//4-coumarate--CoA ligase [EC:6.2.1.12]+ko00130//Ubiquinone and other terpenoid-quinone biosynthesis+ko01100//Metabolic pathways+ko01110//Biosynthesis of secondary metabolites+ko00940//Phenylpropanoid biosynthesis+ko00360//Phenylalanine metabolism	4-coumarate--CoA ligase-like 7
EVM0000258	0	0.013	0	0.013	0	0.013	NA	K11294//nucleolin;K10406//kinesin family member C2/C3	uncharacterized protein LOC111997199
EVM0000260	7.3	7.596	6.593	7.986	6.113	5.623	GO:0044237//cellular metabolic process;GO:0006807//nitrogen compound metabolic process;GO:1901360//organic cyclic compound metabolic process;GO:0009987//cellular process;GO:0071704//organic substance metabolic process;GO:0006399//tRNA metabolic process;GO:0010467//gene expression;GO:0006396//RNA processing;GO:0090304//nucleic acid metabolic process;GO:0016070//RNA metabolic process;GO:0006139//nu…	K03537//ribonuclease P/MRP protein subunit POP5 [EC:3.1.26.5]+ko03013//RNA transport+ko03008//Ribosome biogenesis in eukaryotes	probable ribonuclease P/MRP protein subunit POP5
EVM0000261	12.016	22.343	16.576	21.466	16.416	21.743	GO:0008152//metabolic process;GO:0032259//methylation;GO:0005737//cytoplasm;GO:0043226//organelle;GO:0043227//membrane-bounded organelle;GO:0043231//intracellular membrane-bounded organelle;GO:0009507//chloroplast;GO:0110165//cellular anatomical entity;GO:0043229//intracellular organelle;GO:0009536//plastid;GO:0005622//intracellular;GO:0003824//catalytic activity;GO:0008757//S-adenosylmethionine-…	K19199//histone-lysine N-methyltransferase SETD3 [EC:2.1.1.43]+ko00310//Lysine degradation	ribulose-1
EVM0000264	0.006	0.036	0.113	0.08	0.156	1.003	GO:0006721//terpenoid metabolic process;GO:0009987//cellular process;GO:0016104//triterpenoid biosynthetic process;GO:1901576//organic substance biosynthetic process;GO:0006722//triterpenoid metabolic process;GO:0008610//lipid biosynthetic process;GO:0016114//terpenoid biosynthetic process;GO:0008299//isoprenoid biosynthetic process;GO:0006629//lipid metabolic process;GO:0044237//cellular metabol…	K20659//lupeol synthase [EC:5.4.99.41]+ko00909//Sesquiterpenoid and triterpenoid biosynthesis+ko01110//Biosynthesis of secondary metabolites	lupeol synthase-like isoform X2
EVM0000265	0.346	0.28	0.236	0.236	0.163	1.036	NA	K12818//ATP-dependent RNA helicase DHX8/PRP22 [EC:3.6.4.13]+ko03040//Spliceosome;K15078//structure-specific endonuclease subunit SLX1 [EC:3.6.1.-]	putative disease resistance RPP13-like protein 1
EVM0000266	12.45	17.313	27.823	22.453	20.483	39.57	GO:0009056//catabolic process;GO:0006629//lipid metabolic process;GO:0044238//primary metabolic process;GO:0071704//organic substance metabolic process;GO:0008152//metabolic process;GO:0016042//lipid catabolic process;GO:1901575//organic substance catabolic process;GO:0004806//triglyceride lipase activity;GO:0052689//carboxylic ester hydrolase activity;GO:0016788//hydrolase activity, acting on es…	K01052//lysosomal acid lipase/cholesteryl ester hydrolase [EC:3.1.1.13]+ko00100//Steroid biosynthesis	triacylglycerol lipase 1 isoform X2
EVM0000267	0.743	0.2	0.98	0.39	1.203	0.83	NA	K14400//pre-mRNA cleavage complex 2 protein Pcf11+ko03015//mRNA surveillance pathway;K00134//glyceraldehyde 3-phosphate dehydrogenase [EC:1.2.1.12]+ko00010//Glycolysis / Gluconeogenesis+ko01230//Biosynthesis of amino acids+ko01100//Metabolic pathways+ko01110//Biosynthesis of secondary metabolites+ko00710//Carbon fixation in photosynthetic organisms+ko01200//Carbon metabolism;K12448//UDP-arabinose…	uncharacterized protein LOC112039532 isoform X1
EVM0000268	10.82	11.36	8.203	9.603	9.79	17.056	NA	K15102//solute carrier family 25 (mitochondrial phosphate transporter), member 3	mitochondrial phosphate carrier protein 3
EVM0000269	8.13	13.02	11.19	14.746	13.136	14.906	GO:0071704//organic substance metabolic process;GO:0044267//cellular protein metabolic process;GO:0036211//protein modification process;GO:0034645//cellular macromolecule biosynthetic process;GO:0009058//biosynthetic process;GO:0006486//protein glycosylation;GO:0009101//glycoprotein biosynthetic process;GO:1901566//organonitrogen compound biosynthetic process;GO:0044260//cellular macromolecule me…	K14413//beta-1,3-galactosyltransferase [EC:2.4.1.-]+ko01100//Metabolic pathways	beta-1
EVM0000270	8.223	6.82	8.15	7.256	5.92	4.233	GO:0009987//cellular process;GO:0044237//cellular metabolic process;GO:0006464//cellular protein modification process;GO:0043412//macromolecule modification;GO:0044238//primary metabolic process;GO:0036211//protein modification process;GO:0019538//protein metabolic process;GO:0006793//phosphorus metabolic process;GO:0071704//organic substance metabolic process;GO:0044260//cellular macromolecule m…	K04733//interleukin-1 receptor-associated kinase 4 [EC:2.7.11.1]	putative receptor-like protein kinase At4g00960
EVM0000271	6.393	5.543	3.923	5.253	4.353	4.113	GO:0003723//RNA binding;GO:0097159//organic cyclic compound binding;GO:1901363//heterocyclic compound binding;GO:0005488//binding;GO:0003676//nucleic acid binding;	K01148//poly(A)-specific ribonuclease [EC:3.1.13.4]+ko03018//RNA degradation	uncharacterized CRM domain-containing protein At3g25440
EVM0000272	0	0.05	0	0	0	0	NA	NA	uncharacterized protein LOC112036189
EVM0000273	18.936	14.82	9.316	10.62	9.76	7.196	GO:0033554//cellular response to stress;GO:1901575//organic substance catabolic process;GO:0051716//cellular response to stimulus;GO:1901698//response to nitrogen compound;GO:0070647//protein modification by small protein conjugation or removal;GO:0006464//cellular protein modification process;GO:0034976//response to endoplasmic reticulum stress;GO:0043412//macromolecule modification;GO:0010498//…	K18342//OTU domain-containing protein 6 [EC:3.4.19.12]	OTU domain-containing protein At3g57810
EVM0000274	0	0.013	0	0.013	0	0.013	NA	K11294//nucleolin;K10406//kinesin family member C2/C3	uncharacterized protein LOC111997199
EVM0000275	0.036	0	0	0.033	0.07	0.146	GO:0065009//regulation of molecular function;GO:0050790//regulation of catalytic activity;GO:0044092//negative regulation of molecular function;GO:0065007//biological regulation;GO:0043086//negative regulation of catalytic activity;GO:0046910//pectinesterase inhibitor activity;GO:0030234//enzyme regulator activity;GO:0004857//enzyme inhibitor activity;GO:0098772//molecular function regulator;	NA	uncharacterized protein LOC111991981
EVM0000276	19.33	18.95	14.513	18.896	13.856	14.246	NA	NA	uncharacterized protein LOC111987455
EVM0000277	0	0	0	0	0.046	0	NA	NA	uncharacterized protein LOC111994059
EVM0000278	4.006	4.296	3.766	4.163	3.21	3.953	NA	K13963//serpin B;K17604//zinc finger SWIM domain-containing protein 3	protein FAR1-RELATED SEQUENCE 7-like isoform X1
EVM0000279	256.39	564.73	449.616	683.906	751.986	443.056	NA	K05298//glyceraldehyde-3-phosphate dehydrogenase (NADP+) (phosphorylating) [EC:1.2.1.13]+ko01100//Metabolic pathways+ko00710//Carbon fixation in photosynthetic organisms+ko01200//Carbon metabolism	glyceraldehyde-3-phosphate dehydrogenase A
EVM0000280	2.666	2.283	2.226	1.756	2.546	3.166	NA	NA	NA
EVM0000281	18.516	22.31	17.08	19.626	14.796	17.19	NA	NA	uncharacterized protein LOC111984540
EVM0000282	3.543	3.15	1.49	1.956	2.02	1.553	GO:0016021//integral component of membrane;GO:0016020//membrane;GO:0031224//intrinsic component of membrane;GO:0110165//cellular anatomical entity;GO:0032555//purine ribonucleotide binding;GO:1901265//nucleoside phosphate binding;GO:0140096//catalytic activity, acting on a protein;GO:0032559//adenyl ribonucleotide binding;GO:0003824//catalytic activity;GO:0036094//small molecule binding;GO:001630…	K17422//large subunit ribosomal protein L41;K00924//kinase [EC:2.7.1.-]	probable LRR receptor-like serine/threonine-protein kinase At1g34110
EVM0000283	8.583	2.686	2.396	3.41	2.626	7.826	NA	K13420//LRR receptor-like serine/threonine-protein kinase FLS2 [EC:2.7.11.1]+ko04016//MAPK signaling pathway - plant+ko04626//Plant-pathogen interaction	probable leucine-rich repeat receptor-like protein kinase At1g35710
EVM0000287	24.076	44.593	23.206	31.676	22.573	13.88	NA	NA	NA
EVM0000288	5.446	5.856	5.183	4.37	5.663	5.703	NA	K01874//methionyl-tRNA synthetase [EC:6.1.1.10]+ko00970//Aminoacyl-tRNA biosynthesis+ko00450//Selenocompound metabolism	methionine--tRNA ligase
EVM0000289	0	0.01	0.01	0.03	0.02	0	NA	K11420//euchromatic histone-lysine N-methyltransferase [EC:2.1.1.43]+ko00310//Lysine degradation	histone-lysine N-methyltransferase
EVM0000290	0.02	0	0.016	0.046	0.026	0.04	NA	K10523//speckle-type POZ protein	MATH domain and coiled-coil domain-containing protein At3g58370-like
EVM0000291	7.32	6.853	2.253	2.6	3.65	3.913	NA	NA	uncharacterized protein LOC112040195
EVM0000292	0.07	0	0.03	0	0	0	NA	K15718//linoleate 9S-lipoxygenase [EC:1.13.11.58]+ko00591//Linoleic acid metabolism	uncharacterized protein LOC112039652
EVM0000293	70.7	59.806	69.06	67.583	73.66	69.08	GO:0065007//biological regulation;GO:0032507//maintenance of protein location in cell;GO:0051651//maintenance of location in cell;GO:0051179//localization;GO:0072595//maintenance of protein localization in organelle;GO:0048193//Golgi vesicle transport;GO:0051234//establishment of localization;GO:0051235//maintenance of location;GO:0051649//establishment of localization in cell;GO:0006888//endopla…	K10949//ER lumen protein retaining receptor	putative ER lumen protein-retaining receptor C28H8.4
EVM0000295	1.726	1.273	2	1.95	1.32	0	NA	NA	NA
EVM0000296	0.066	0.166	0.363	0.32	0.733	0.6	NA	K21994//LOB domain-containing protein 18	LOB domain-containing protein 19-like
EVM0000297	1.383	4.98	0.873	2.02	0.976	6.606	NA	K13496//UDP-glucosyl transferase 73C [EC:2.4.1.-]	UDP-glycosyltransferase 89B1-like
EVM0000298	11.456	5.983	4.836	3.753	5.143	4	NA	K15262//protein BCP1	protein BCCIP homolog
EVM0000299	63.766	39.933	13.33	18.193	19.353	14.066	NA	K17046//protein DEK	rho-N domain-containing protein 1
EVM0000300	0.273	0.066	0.81	0.476	0.726	1.936	NA	NA	CLAVATA3/ESR (CLE)-related protein 12
EVM0000301	4.786	0.556	16.76	5.89	9.266	1.776	NA	K17500//integrin-linked kinase-associated serine/threonine phosphatase 2C [EC:3.1.3.16]	WAT1-related protein At1g43650
EVM0000302	0	0	0	0	0	0.043	NA	NA	uncharacterized protein LOC112007646
EVM0000303	0.46	0.133	0.173	0.02	0.173	0.016	GO:0097159//organic cyclic compound binding;GO:1901363//heterocyclic compound binding;GO:0003677//DNA binding;GO:0003676//nucleic acid binding;GO:0005488//binding;	K17616//CTD small phosphatase-like protein 2 [EC:3.1.3.-]	meiosis-specific protein ASY1
EVM0000304	21.6	20.413	22.826	22.88	20.473	17.656	GO:0016021//integral component of membrane;GO:0110165//cellular anatomical entity;GO:0031224//intrinsic component of membrane;GO:0016020//membrane;GO:0003824//catalytic activity;GO:0016740//transferase activity;GO:0016772//transferase activity, transferring phosphorus-containing groups;GO:0016301//kinase activity;	K13418//somatic embryogenesis receptor kinase 1 [EC:2.7.10.1 2.7.11.1];K09060//plant G-box-binding factor;K13420//LRR receptor-like serine/threonine-protein kinase FLS2 [EC:2.7.11.1]+ko04016//MAPK signaling pathway - plant+ko04626//Plant-pathogen interaction	putative leucine-rich repeat receptor-like serine/threonine-protein kinase At2g14440
EVM0000305	0.806	0.766	0.566	0.556	0.64	0.593	NA	NA	uncharacterized protein LOC112000560
EVM0000306	3.356	3.94	2.063	3.226	2.203	3.78	NA	K00423//L-ascorbate oxidase [EC:1.10.3.3]+ko01100//Metabolic pathways+ko00053//Ascorbate and aldarate metabolism;K05350//beta-glucosidase [EC:3.2.1.21]+ko01100//Metabolic pathways+ko00500//Starch and sucrose metabolism+ko01110//Biosynthesis of secondary metabolites+ko00460//Cyanoamino acid metabolism+ko00940//Phenylpropanoid biosynthesis;K01322//prolyl oligopeptidase [EC:3.4.21.26];K03238//transl…	F-box/LRR-repeat protein At3g58900-like
EVM0000308	21.13	0.52	25.06	0.373	26.936	1.396	NA	K15405//midchain alkane hydroxylase+ko01110//Biosynthesis of secondary metabolites+ko00073//Cutin, suberine and wax biosynthesis	alkane hydroxylase MAH1-like
EVM0000309	0.043	0.043	0	0	0	1.076	NA	K16275//E3 ubiquitin-protein ligase BAH [EC:2.3.2.27]	probable E3 ubiquitin-protein ligase BAH1-like 1
EVM0000310	0	0.01	0	0.02	0	0	GO:0009698//phenylpropanoid metabolic process;GO:0008152//metabolic process;GO:1901360//organic cyclic compound metabolic process;GO:0044248//cellular catabolic process;GO:0046271//phenylpropanoid catabolic process;GO:0009808//lignin metabolic process;GO:0006725//cellular aromatic compound metabolic process;GO:0019439//aromatic compound catabolic process;GO:0071704//organic substance metabolic pr…	K05909//laccase [EC:1.10.3.2]	laccase-7-like
EVM0000311	9.226	8.426	27.226	18.333	16.6	33.883	GO:0016020//membrane;GO:0110165//cellular anatomical entity;GO:0031224//intrinsic component of membrane;GO:0016021//integral component of membrane;	NA	uncharacterized protein LOC112005024
EVM0000312	0.04	0.04	0	0	0	0	GO:0048046//apoplast;GO:0005576//extracellular region;GO:0110165//cellular anatomical entity;GO:0071944//cell periphery;GO:0005618//cell wall;GO:0030312//external encapsulating structure;GO:0046872//metal ion binding;GO:0046914//transition metal ion binding;GO:0043169//cation binding;GO:0043167//ion binding;GO:0045735//nutrient reservoir activity;GO:0030145//manganese ion binding;GO:0005488//bind…	NA	germin-like protein 9-3
EVM0000313	0.133	0.133	0.033	0.076	0	0.06	NA	K00521//ferric-chelate reductase [EC:1.16.1.7]	protein CUP-SHAPED COTYLEDON 1-like
EVM0000314	40.933	42.67	28.326	31.48	32.053	25.526	GO:0006520//cellular amino acid metabolic process;GO:1901605//alpha-amino acid metabolic process;GO:0006807//nitrogen compound metabolic process;GO:1901564//organonitrogen compound metabolic process;GO:0019752//carboxylic acid metabolic process;GO:0043436//oxoacid metabolic process;GO:0071704//organic substance metabolic process;GO:0044237//cellular metabolic process;GO:0044238//primary metabolic…	K01658//anthranilate synthase component II [EC:4.1.3.27]+ko01230//Biosynthesis of amino acids+ko01100//Metabolic pathways+ko01110//Biosynthesis of secondary metabolites+ko00400//Phenylalanine, tyrosine and tryptophan biosynthesis	anthranilate synthase beta subunit 2
EVM0000315	0	0.033	0	0.063	0.07	0.046	NA	K03695//ATP-dependent Clp protease ATP-binding subunit ClpB	aluminum-activated malate transporter 10-like
EVM0000316	0	0	0.653	0.156	0.16	0	GO:0004857//enzyme inhibitor activity;GO:0061134//peptidase regulator activity;GO:0030234//enzyme regulator activity;GO:0061135//endopeptidase regulator activity;GO:0004867//serine-type endopeptidase inhibitor activity;GO:0098772//molecular function regulator;GO:0004866//endopeptidase inhibitor activity;GO:0030414//peptidase inhibitor activity;	NA	NA
EVM0000317	0	0.02	0	0	0	0	NA	K07393//glutathionyl-hydroquinone reductase [EC:1.8.5.7];K13457//disease resistance protein RPM1+ko04626//Plant-pathogen interaction;K19525//vacuolar protein sorting-associated protein 13A/C;K00820//glucosamine---fructose-6-phosphate aminotransferase (isomerizing) [EC:2.6.1.16]+ko00250//Alanine, aspartate and glutamate metabolism+ko00520//Amino sugar and nucleotide sugar metabolism+ko01100//Metab…	uncharacterized protein LOC111985139
EVM0000319	14.87	11.61	7.946	8.003	7.6	10.66	NA	K17550//protein phosphatase 1 regulatory subunit 7	septation initiation network scaffold protein cdc11 isoform X1
EVM0000320	0.023	0.023	0.023	0.023	0	0.046	NA	K13457//disease resistance protein RPM1+ko04626//Plant-pathogen interaction;K07200//5'-AMP-activated protein kinase, regulatory gamma subunit;K07393//glutathionyl-hydroquinone reductase [EC:1.8.5.7];K01183//chitinase [EC:3.2.1.14]+ko00520//Amino sugar and nucleotide sugar metabolism+ko01100//Metabolic pathways;K00820//glucosamine---fructose-6-phosphate aminotransferase (isomerizing) [EC:2.6.1.16]…	uncharacterized protein LOC112032871
EVM0000322	20.706	14.703	8.68	9.67	8.89	7.03	NA	K02890//large subunit ribosomal protein L22+ko03010//Ribosome	uncharacterized protein LOC111990977
EVM0000323	13.253	8.153	11.48	7.86	10.856	6.21	GO:0003824//catalytic activity;GO:0016787//hydrolase activity;	K18422//helicase MOV-10 [EC:3.6.4.13]	probable RNA helicase SDE3 isoform X1
EVM0000324	0.023	0.04	0	0	0	0	NA	NA	uncharacterized protein LOC112011826
EVM0000325	0.236	0.173	0.073	0.07	0.12	0.066	NA	K04077//chaperonin GroEL+ko03018//RNA degradation	LOW QUALITY PROTEIN: chaperonin 60 subunit alpha 2
EVM0000328	0.42	0	0.44	0.22	0.476	0.926	NA	NA	uncharacterized protein LOC112009125
EVM0000329	0.033	0	0	0.006	0.006	0	NA	K00384//thioredoxin reductase (NADPH) [EC:1.8.1.9]+ko00450//Selenocompound metabolism	germin-like protein subfamily 1 member 7
EVM0000330	0	0	0	0	0	0.016	NA	K10523//speckle-type POZ protein;K02154//V-type H+-transporting ATPase subunit a+ko04145//Phagosome+ko01100//Metabolic pathways+ko00190//Oxidative phosphorylation	uncharacterized protein LOC112010863
EVM0000331	0.006	0.013	0.04	0.053	0.056	0.113	NA	K13420//LRR receptor-like serine/threonine-protein kinase FLS2 [EC:2.7.11.1]+ko04016//MAPK signaling pathway - plant+ko04626//Plant-pathogen interaction;K19613//leucine-rich repeat protein SHOC2	receptor-like protein Cf-9 homolog
EVM0000332	0.03	0.013	0.093	0.046	0.053	0.053	GO:0110165//cellular anatomical entity;GO:0031224//intrinsic component of membrane;GO:0016020//membrane;GO:0016021//integral component of membrane;GO:0017076//purine nucleotide binding;GO:0003824//catalytic activity;GO:0005524//ATP binding;GO:0032555//purine ribonucleotide binding;GO:0005488//binding;GO:0140096//catalytic activity, acting on a protein;GO:0032559//adenyl ribonucleotide binding;GO:…	K00924//kinase [EC:2.7.1.-]	LOW QUALITY PROTEIN: LRR receptor-like serine/threonine-protein kinase HSL2
EVM0000333	8.35	6.633	7.77	6.78	7.61	6.653	GO:0031224//intrinsic component of membrane;GO:0110165//cellular anatomical entity;GO:0016020//membrane;GO:0016021//integral component of membrane;	K14306//nuclear pore complex protein Nup62+ko03013//RNA transport;K14317//nuclear pore complex protein Nup214+ko03013//RNA transport	transmembrane and coiled-coil domain-containing protein 4-like isoform X1
EVM0000334	1.306	0.33	0.033	0.076	0.046	0	GO:1901576//organic substance biosynthetic process;GO:0008152//metabolic process;GO:0043436//oxoacid metabolic process;GO:0009058//biosynthetic process;GO:0006633//fatty acid biosynthetic process;GO:0044283//small molecule biosynthetic process;GO:0006629//lipid metabolic process;GO:0016053//organic acid biosynthetic process;GO:0044281//small molecule metabolic process;GO:0071704//organic substanc…	K10781//fatty acyl-ACP thioesterase B [EC:3.1.2.14 3.1.2.21]+ko01100//Metabolic pathways+ko00061//Fatty acid biosynthesis+ko01212//Fatty acid metabolism	palmitoyl-acyl carrier protein thioesterase
EVM0000335	10.14	5.81	3.326	4.283	3.88	1.44	GO:0003824//catalytic activity;GO:0016787//hydrolase activity;	K07766//diphosphoinositol-polyphosphate diphosphatase [EC:3.6.1.52]	nudix hydrolase 17
EVM0000336	9.9	4.72	0.663	1.27	0.5	0.16	GO:0007275//multicellular organism development;GO:0048856//anatomical structure development;GO:0032502//developmental process;GO:0032501//multicellular organismal process;GO:0005488//binding;GO:0003676//nucleic acid binding;GO:0097159//organic cyclic compound binding;GO:1901363//heterocyclic compound binding;	NA	zinc finger protein JAGGED
EVM0000337	1.493	1.21	1.076	1.096	0.83	1.49	NA	K00521//ferric-chelate reductase [EC:1.16.1.7];K13126//polyadenylate-binding protein+ko03015//mRNA surveillance pathway+ko03018//RNA degradation+ko03013//RNA transport	NAC domain containing protein 50-like isoform X2
EVM0000338	1.423	1.913	0.866	2.17	0.76	9.466	NA	NA	uncharacterized protein LOC112029904
EVM0000339	0.013	0	0	0.013	0.013	0.093	NA	K22395//cinnamyl-alcohol dehydrogenase [EC:1.1.1.195]+ko01100//Metabolic pathways+ko01110//Biosynthesis of secondary metabolites+ko00940//Phenylpropanoid biosynthesis;K10599//pre-mRNA-processing factor 19 [EC:2.3.2.27]+ko03040//Spliceosome+ko04120//Ubiquitin mediated proteolysis;K03386//peroxiredoxin (alkyl hydroperoxide reductase subunit C) [EC:1.11.1.15];K00820//glucosamine---fructose-6-phospha…	uncharacterized protein LOC111998165
EVM0000340	2.176	2.886	5.173	4.31	3.606	4.37	NA	K10268//F-box and leucine-rich repeat protein 2/20	F-box/LRR-repeat protein 2
EVM0000341	0	0	0.006	0.013	0.02	0.006	NA	K13466//EIX receptor 1/2+ko04626//Plant-pathogen interaction	receptor-like protein EIX2
EVM0000342	0.42	0.293	0.793	0.713	0.633	2.956	NA	K13415//protein brassinosteroid insensitive 1 [EC:2.7.10.1 2.7.11.1]+ko04075//Plant hormone signal transduction	probable LRR receptor-like serine/threonine-protein kinase At1g74360
EVM0000343	6.98	5.34	3.606	3.783	3.723	3.18	NA	K04079//molecular chaperone HtpG+ko04141//Protein processing in endoplasmic reticulum+ko04626//Plant-pathogen interaction;K21596//calmodulin-binding transcription activator;K11649//SWI/SNF related-matrix-associated actin-dependent regulator of chromatin subfamily C	F-box/kelch-repeat protein At3g06240-like
EVM0000344	46.1	39.163	58.156	37.586	31.956	3.266	GO:0110165//cellular anatomical entity;GO:0031224//intrinsic component of membrane;GO:0016020//membrane;GO:0016021//integral component of membrane;	NA	NA
EVM0000345	0.03	0.163	0.093	0.21	0.753	0.76	NA	NA	uncharacterized protein LOC112003283
EVM0000346	0.546	0.173	0.29	0.23	0.61	0.446	NA	K10450//kelch-like protein 12;K15046//influenza virus NS1A-binding protein;K10457//kelch-like protein 20	uncharacterized protein LOC112008755
EVM0000347	0.19	1.393	0.07	1.366	0.07	1.736	NA	K12818//ATP-dependent RNA helicase DHX8/PRP22 [EC:3.6.4.13]+ko03040//Spliceosome;K15078//structure-specific endonuclease subunit SLX1 [EC:3.6.1.-]	putative disease resistance RPP13-like protein 1
EVM0000348	0.593	0.796	0.336	0.17	0.486	0	NA	K03695//ATP-dependent Clp protease ATP-binding subunit ClpB	aluminum-activated malate transporter 2-like
EVM0000350	0.273	0.546	0.213	0.313	0.243	0.676	NA	K16280//E3 ubiquitin-protein ligase RGLG [EC:2.3.2.27]	E3 ubiquitin-protein ligase RGLG4-like
EVM0000351	0.04	0	0	0.04	0	0.086	NA	K13993//HSP20 family protein+ko04141//Protein processing in endoplasmic reticulum	18.1 kDa class I heat shock protein-like
EVM0000352	0	0	0.2	0.056	0.07	0.05	GO:0006091//generation of precursor metabolites and energy;GO:1901564//organonitrogen compound metabolic process;GO:0009987//cellular process;GO:0044267//cellular protein metabolic process;GO:0006518//peptide metabolic process;GO:0044249//cellular biosynthetic process;GO:0019538//protein metabolic process;GO:0044271//cellular nitrogen compound biosynthetic process;GO:0043170//macromolecule metabo…	K05572//NAD(P)H-quinone oxidoreductase subunit 1 [EC:7.1.1.2]+ko01100//Metabolic pathways+ko00190//Oxidative phosphorylation;K05579//NAD(P)H-quinone oxidoreductase subunit H [EC:7.1.1.2]+ko01100//Metabolic pathways+ko00190//Oxidative phosphorylation	uncharacterized protein LOC112003814
EVM0000353	0	0	0	0	0	0.056	NA	NA	uncharacterized protein LOC112034311
EVM0000355	0	0.073	0	0	0	0	NA	NA	uncharacterized protein At1g15400-like
EVM0000356	0.05	0.05	0	0	0	0	GO:0046872//metal ion binding;GO:0043169//cation binding;GO:0043167//ion binding;GO:0046914//transition metal ion binding;GO:0008270//zinc ion binding;GO:0005488//binding;	K10949//ER lumen protein retaining receptor;K02995//small subunit ribosomal protein S8e+ko03010//Ribosome	metallothionein-like protein 4A
EVM0000357	6.29	3.973	10.043	4.04	8.293	6.32	NA	K04733//interleukin-1 receptor-associated kinase 4 [EC:2.7.11.1]	probable LRR receptor-like serine/threonine-protein kinase At1g07650
EVM0000358	0	0	0	0.033	0	0.166	NA	K01426//amidase [EC:3.5.1.4]+ko00380//Tryptophan metabolism+ko00330//Arginine and proline metabolism+ko00360//Phenylalanine metabolism;K06630//14-3-3 protein epsilon;K03006//DNA-directed RNA polymerase II subunit RPB1 [EC:2.7.7.6]+ko03020//RNA polymerase;K22390//acid phosphatase type 7;K13146//integrator complex subunit 9	uncharacterized protein LOC111993111
EVM0000359	0.84	0.746	0.32	0.406	0.486	0.596	GO:0031224//intrinsic component of membrane;GO:0110165//cellular anatomical entity;GO:0016021//integral component of membrane;GO:0016020//membrane;GO:0016772//transferase activity, transferring phosphorus-containing groups;GO:0097367//carbohydrate derivative binding;GO:0032555//purine ribonucleotide binding;GO:0004672//protein kinase activity;GO:1901265//nucleoside phosphate binding;GO:0003824//c…	K04733//interleukin-1 receptor-associated kinase 4 [EC:2.7.11.1]	pentatricopeptide repeat-containing protein At5g66631-like
EVM0000360	7.556	7.863	7.003	9.603	6.803	7.07	GO:0072666//establishment of protein localization to vacuole;GO:0051179//localization;GO:0016192//vesicle-mediated transport;GO:0042886//amide transport;GO:0071702//organic substance transport;GO:0051649//establishment of localization in cell;GO:0070727//cellular macromolecule localization;GO:0006906//vesicle fusion;GO:0008104//protein localization;GO:0016050//vesicle organization;GO:0090174//org…	K21249//UV radiation resistance-associated gene protein	UV radiation resistance-associated gene protein
EVM0000361	0.663	0.516	0.396	0.593	0.433	0.626	NA	K15032//mTERF domain-containing protein, mitochondrial	transcription termination factor MTERF15
EVM0000362	1.16	1.916	12.913	8.09	13.466	2.256	GO:0044281//small molecule metabolic process;GO:0044238//primary metabolic process;GO:0008152//metabolic process;GO:0005975//carbohydrate metabolic process;GO:0006012//galactose metabolic process;GO:0019318//hexose metabolic process;GO:0005996//monosaccharide metabolic process;GO:0071704//organic substance metabolic process;GO:0016740//transferase activity;GO:0008194//UDP-glycosyltransferase acti…	K18819//inositol 3-alpha-galactosyltransferase [EC:2.4.1.123]+ko00052//Galactose metabolism	galactinol synthase 1-like
EVM0000363	25.936	17.21	19.153	15.716	17.746	16.726	GO:0110165//cellular anatomical entity;GO:0032991//protein-containing complex;GO:1902494//catalytic complex;GO:0031417//NatC complex;GO:1902493//acetyltransferase complex;GO:0005737//cytoplasm;GO:0031414//N-terminal protein acetyltransferase complex;GO:1990234//transferase complex;GO:0005622//intracellular;GO:0031248//protein acetyltransferase complex;	K20824//N-alpha-acetyltransferase 38, NatC auxiliary subunit	uncharacterized protein LOC112027448
EVM0000364	26.023	30.34	49.506	40.473	44.21	55.063	GO:0015031//protein transport;GO:0006810//transport;GO:0051179//localization;GO:0071702//organic substance transport;GO:0008104//protein localization;GO:0015833//peptide transport;GO:0033036//macromolecule localization;GO:0071705//nitrogen compound transport;GO:0045184//establishment of protein localization;GO:0051234//establishment of localization;GO:0042886//amide transport;	K19476//vacuolar protein sorting-associated protein IST1+ko04144//Endocytosis	IST1 homolog
EVM0000365	0.06	0	0.03	0	0.016	0.016	NA	K17535//serine/threonine-protein kinase TNNI3K [EC:2.7.11.1];K01188//beta-glucosidase [EC:3.2.1.21]+ko01100//Metabolic pathways+ko00500//Starch and sucrose metabolism+ko01110//Biosynthesis of secondary metabolites+ko00460//Cyanoamino acid metabolism+ko00940//Phenylpropanoid biosynthesis;K12402//AP-4 complex subunit mu-1;K22804//structural maintenance of chromosomes protein 6;K21866//ion channel P…	uncharacterized protein LOC112019960
EVM0000366	264.496	266.453	272.403	296.166	259.933	257.55	NA	K03083//glycogen synthase kinase 3 beta [EC:2.7.11.26]	shaggy-related protein kinase alpha-like
EVM0000367	0.1	0	0	0	0	0.203	NA	K03364//cell division cycle 20-like protein 1, cofactor of APC complex+ko04120//Ubiquitin mediated proteolysis;K08073//bifunctional polynucleotide phosphatase/kinase [EC:3.1.3.32 2.7.1.78]	uncharacterized protein LOC112034118
EVM0000368	1.476	8.746	6.476	9.93	8.046	16.94	NA	K13420//LRR receptor-like serine/threonine-protein kinase FLS2 [EC:2.7.11.1]+ko04016//MAPK signaling pathway - plant+ko04626//Plant-pathogen interaction	receptor-like protein kinase 2
EVM0000370	15.69	15.68	15.236	15.406	14.713	18.84	NA	NA	uncharacterized protein LOC112025718 isoform X1
EVM0000371	2.626	3.02	1.46	2.19	1.606	0.633	NA	K04733//interleukin-1 receptor-associated kinase 4 [EC:2.7.11.1]	G-type lectin S-receptor-like serine/threonine-protein kinase At4g27290
EVM0000372	0.266	0.133	0.18	0.363	0.286	0.406	GO:0005488//binding;GO:1901363//heterocyclic compound binding;GO:0097159//organic cyclic compound binding;GO:0003676//nucleic acid binding;	K22410//PR domain zinc finger protein 16;K12309//beta-galactosidase [EC:3.2.1.23]+ko00600//Sphingolipid metabolism+ko00604//Glycosphingolipid biosynthesis - ganglio series+ko00531//Glycosaminoglycan degradation+ko00511//Other glycan degradation+ko01100//Metabolic pathways+ko00052//Galactose metabolism	protein SENSITIVE TO PROTON RHIZOTOXICITY 2-like
EVM0000374	0.01	0	0	0	0	0.016	NA	K13065//shikimate O-hydroxycinnamoyltransferase [EC:2.3.1.133]+ko01100//Metabolic pathways+ko01110//Biosynthesis of secondary metabolites+ko00940//Phenylpropanoid biosynthesis+ko00941//Flavonoid biosynthesis+ko00945//Stilbenoid, diarylheptanoid and gingerol biosynthesis	spermidine hydroxycinnamoyl transferase-like isoform X2
EVM0000375	0.933	0.976	0.86	0.536	0.853	0.193	NA	K05641//ATP-binding cassette, subfamily A (ABC1), member 1+ko02010//ABC transporters;K05643//ATP-binding cassette, subfamily A (ABC1), member 3+ko02010//ABC transporters	ABC transporter A family member 2-like
EVM0000376	17.45	15.18	16.31	12.983	15.683	6.99	GO:0071704//organic substance metabolic process;GO:0044238//primary metabolic process;GO:0008152//metabolic process;GO:0006629//lipid metabolic process;GO:0016020//membrane;GO:0110165//cellular anatomical entity;GO:0031224//intrinsic component of membrane;GO:0016021//integral component of membrane;GO:0016491//oxidoreductase activity;GO:0003824//catalytic activity;GO:0016627//oxidoreductase activi…	NA	uncharacterized protein C594.04c
EVM0000377	0.1	0.15	0.02	0.123	0.04	0.24	NA	K19613//leucine-rich repeat protein SHOC2;K16226//disease resistance protein RPS4+ko04626//Plant-pathogen interaction	TMV resistance protein N-like
EVM0000378	1.506	1.99	1.21	1.766	0.9	1.01	NA	NA	uncharacterized protein At1g76070
EVM0000379	3.31	1.386	5.07	3.103	3.32	9.66	NA	K21407//adipocyte plasma membrane-associated protein	protein STRICTOSIDINE SYNTHASE-LIKE 5-like isoform X2
EVM0000380	20.346	10.94	2.556	2.646	4.703	20.083	GO:0030258//lipid modification;GO:0034440//lipid oxidation;GO:0016053//organic acid biosynthetic process;GO:0044249//cellular biosynthetic process;GO:0071704//organic substance metabolic process;GO:0032787//monocarboxylic acid metabolic process;GO:0009987//cellular process;GO:0072330//monocarboxylic acid biosynthetic process;GO:0006629//lipid metabolic process;GO:0043436//oxoacid metabolic proces…	K15718//linoleate 9S-lipoxygenase [EC:1.13.11.58]+ko00591//Linoleic acid metabolism	LOW QUALITY PROTEIN: probable linoleate 9S-lipoxygenase 5
EVM0000381	46.676	40.26	34.126	29.546	31.726	30.29	GO:0032555//purine ribonucleotide binding;GO:1901363//heterocyclic compound binding;GO:0097367//carbohydrate derivative binding;GO:0097159//organic cyclic compound binding;GO:0046872//metal ion binding;GO:0032559//adenyl ribonucleotide binding;GO:0005509//calcium ion binding;GO:0043168//anion binding;GO:0032553//ribonucleotide binding;GO:0043169//cation binding;GO:1901265//nucleoside phosphate bi…	K13412//calcium-dependent protein kinase [EC:2.7.11.1]+ko04626//Plant-pathogen interaction	calcium-dependent protein kinase 13
EVM0000382	27.123	17.76	13.76	14.21	15.236	11.333	GO:0031224//intrinsic component of membrane;GO:0110165//cellular anatomical entity;GO:0016021//integral component of membrane;GO:0016020//membrane;	NA	uncharacterized protein LOC112034398 isoform X1
EVM0000383	5.08	4.116	4.753	3.926	5.23	4.233	GO:0110165//cellular anatomical entity;GO:0031224//intrinsic component of membrane;GO:0016021//integral component of membrane;GO:0016020//membrane;	K07052//uncharacterized protein	uncharacterized protein LOC112019863 isoform X1
EVM0000384	7.153	6.393	4.846	5.22	5.33	9.79	NA	K17592//sacsin	uncharacterized protein LOC111988417
EVM0000385	0.053	0	0.046	0	0.026	0	NA	K20285//Rab9 effector protein with kelch motifs	acyl-CoA-binding domain-containing protein 4
EVM0000386	0.053	0.053	0.086	0.066	0.086	0.14	NA	K14432//ABA responsive element binding factor+ko04075//Plant hormone signal transduction	zinc finger BED domain-containing protein RICESLEEPER 1-like
EVM0000387	3.943	22.363	17.51	28.753	26.396	0.016	GO:0015849//organic acid transport;GO:0006796//phosphate-containing compound metabolic process;GO:0071704//organic substance metabolic process;GO:0008152//metabolic process;GO:0046903//secretion;GO:0010876//lipid localization;GO:0015711//organic anion transport;GO:0044237//cellular metabolic process;GO:0019637//organophosphate metabolic process;GO:0071702//organic substance transport;GO:0006810//…	K01047//secretory phospholipase A2 [EC:3.1.1.4]+ko00591//Linoleic acid metabolism+ko00590//Arachidonic acid metabolism+ko00592//alpha-Linolenic acid metabolism+ko01100//Metabolic pathways+ko01110//Biosynthesis of secondary metabolites+ko00564//Glycerophospholipid metabolism+ko00565//Ether lipid metabolism	phospholipase A2-alpha
EVM0000389	0.073	0.083	0.103	0.113	0.073	0.006	NA	K12309//beta-galactosidase [EC:3.2.1.23]+ko00600//Sphingolipid metabolism+ko00604//Glycosphingolipid biosynthesis - ganglio series+ko00531//Glycosaminoglycan degradation+ko00511//Other glycan degradation+ko01100//Metabolic pathways+ko00052//Galactose metabolism	beta-galactosidase 7-like
EVM0000390	16.833	8.493	8.773	17.276	17.056	47.596	NA	K05387//glutamate receptor, ionotropic, plant	major allergen Pru ar 1-like isoform X1
EVM0000391	6.36	8.176	10.653	11.096	10.706	10.963	GO:0031668//cellular response to extracellular stimulus;GO:0009605//response to external stimulus;GO:0051716//cellular response to stimulus;GO:0016036//cellular response to phosphate starvation;GO:0031669//cellular response to nutrient levels;GO:0071496//cellular response to external stimulus;GO:0050896//response to stimulus;GO:0033554//cellular response to stress;GO:0009267//cellular response to…	NA	SPX domain-containing protein 4
EVM0000392	11.956	13.753	9.733	11.683	8.92	7.973	GO:0003824//catalytic activity;GO:0016787//hydrolase activity;	K18447//ADP-sugar diphosphatase [EC:3.6.1.21]+ko00230//Purine metabolism+ko01100//Metabolic pathways+ko00051//Fructose and mannose metabolism+ko00500//Starch and sucrose metabolism+ko01110//Biosynthesis of secondary metabolites	nudix hydrolase 14
EVM0000393	0	0	0	0	0	0.016	NA	K18789//xylogalacturonan beta-1,3-xylosyltransferase [EC:2.4.2.41]	probable glycosyltransferase At5g20260
EVM0000394	0	0	0.016	0	0	0	NA	K14175//(3S,6E)-nerolidol synthase [EC:4.2.3.48]+ko00909//Sesquiterpenoid and triterpenoid biosynthesis+ko01100//Metabolic pathways;K15687//E3 ubiquitin-protein ligase makorin [EC:2.3.2.27]	uncharacterized protein LOC112029899
EVM0000395	12.236	9.796	8.276	9.083	8.733	9.956	GO:1901576//organic substance biosynthetic process;GO:0044260//cellular macromolecule metabolic process;GO:1901566//organonitrogen compound biosynthetic process;GO:1901135//carbohydrate derivative metabolic process;GO:0044238//primary metabolic process;GO:0006807//nitrogen compound metabolic process;GO:0009058//biosynthetic process;GO:0019538//protein metabolic process;GO:0070085//glycosylation;G…	K00726//alpha-1,3-mannosyl-glycoprotein beta-1,2-N-acetylglucosaminyltransferase [EC:2.4.1.101]+ko00510//N-Glycan biosynthesis+ko01100//Metabolic pathways	alpha-1
EVM0000396	7.856	20.363	1.39	1.99	1.666	1.246	NA	NA	ethylene-responsive transcription factor ERF112-like
EVM0000397	2.94	3.286	3.04	3.33	3.196	4.603	NA	K08669//HtrA serine peptidase 2 [EC:3.4.21.108]	putative protease Do-like 14
EVM0000398	4.223	4.523	3.67	9.663	2.636	8.096	GO:0016021//integral component of membrane;GO:0031224//intrinsic component of membrane;GO:0110165//cellular anatomical entity;GO:0016020//membrane;	NA	NA
EVM0000399	68.286	77.553	128.686	114.893	102.616	219.3	NA	K13463//coronatine-insensitive protein 1+ko04075//Plant hormone signal transduction	coronatine-insensitive protein 1
EVM0000400	17.586	20.513	28.443	29.57	27.286	72.493	GO:0110165//cellular anatomical entity;GO:0043227//membrane-bounded organelle;GO:0043229//intracellular organelle;GO:0005634//nucleus;GO:0043231//intracellular membrane-bounded organelle;GO:0043226//organelle;GO:0005622//intracellular;GO:0140110//transcription regulator activity;GO:0003700//DNA-binding transcription factor activity;	K14777//ATP-dependent RNA helicase DDX47/RRP3 [EC:3.6.4.13];K14494//DELLA protein+ko04075//Plant hormone signal transduction	scarecrow-like protein 1
EVM0000401	1.866	2.803	2.086	4.08	3.153	0.996	NA	NA	uncharacterized protein LOC112033478
EVM0000402	0.023	0	0.05	0.023	0.026	0.026	GO:0043227//membrane-bounded organelle;GO:0005634//nucleus;GO:0005622//intracellular;GO:0110165//cellular anatomical entity;GO:0043226//organelle;GO:0043231//intracellular membrane-bounded organelle;GO:0043229//intracellular organelle;GO:0140110//transcription regulator activity;GO:0003676//nucleic acid binding;GO:0097159//organic cyclic compound binding;GO:0005488//binding;GO:1901363//heterocycl…	K09286//EREBP-like factor;K14516//ethylene-responsive transcription factor 1+ko04016//MAPK signaling pathway - plant+ko04075//Plant hormone signal transduction;K14517//ethylene-responsive transcription factor 2+ko04075//Plant hormone signal transduction	ethylene-responsive transcription factor ERF096-like
EVM0000403	36.536	48.256	54.836	63.27	41.143	56.32	NA	K03013//DNA-directed RNA polymerases I, II, and III subunit RPABC1+ko03020//RNA polymerase	DNA-directed RNA polymerase V subunit 5A-like
EVM0000404	20.77	41.216	48.816	56.453	40.993	75.023	NA	K01392//thimet oligopeptidase [EC:3.4.24.15]	protein HHL1
EVM0000405	65.24	35.776	20.496	16.64	26.313	1.503	GO:0051704//multi-organism process;GO:0022414//reproductive process;GO:0019953//sexual reproduction;GO:0044703//multi-organism reproductive process;GO:0000003//reproduction;GO:0005576//extracellular region;GO:0110165//cellular anatomical entity;	K20628//expansin	expansin-B3-like
EVM0000406	7.426	6.456	3.08	4.766	5.26	3.86	NA	K15559//regulator of Ty1 transposition protein 103	regulation of nuclear pre-mRNA domain-containing protein 1A isoform X2
EVM0000407	32.203	22.59	23.63	19.943	25.766	25.763	GO:0005488//binding;GO:0003676//nucleic acid binding;GO:0008135//translation factor activity, RNA binding;GO:0003743//translation initiation factor activity;GO:0097159//organic cyclic compound binding;GO:0003723//RNA binding;GO:0090079//translation regulator activity, nucleic acid binding;GO:0045182//translation regulator activity;GO:1901363//heterocyclic compound binding;	K15026//translation initiation factor 2A	eukaryotic translation initiation factor 2A
EVM0000408	6.973	4.266	3.263	1.96	3.393	2.326	NA	NA	uncharacterized protein LOC112032095
EVM0000409	12.25	12.826	24.116	22.476	16.193	27.29	GO:0097159//organic cyclic compound binding;GO:0005488//binding;GO:0003723//RNA binding;GO:0003676//nucleic acid binding;GO:1901363//heterocyclic compound binding;	NA	binding partner of ACD11 1
EVM0000410	0.096	0.136	0.183	0.346	0.23	0.103	GO:0016740//transferase activity;GO:0016874//ligase activity;GO:0019787//ubiquitin-like protein transferase activity;GO:0140096//catalytic activity, acting on a protein;GO:0003824//catalytic activity;GO:0004842//ubiquitin-protein transferase activity;	K08332//vacuolar protein 8;K04733//interleukin-1 receptor-associated kinase 4 [EC:2.7.11.1];K10260//F-box and WD-40 domain protein 7+ko04120//Ubiquitin mediated proteolysis	E3 ubiquitin-protein ligase PUB23-like
EVM0000411	0.656	0.503	0.1	0.126	0.113	0.153	GO:0042175//nuclear outer membrane-endoplasmic reticulum membrane network;GO:0005789//endoplasmic reticulum membrane;GO:0016021//integral component of membrane;GO:0043226//organelle;GO:0043227//membrane-bounded organelle;GO:0031224//intrinsic component of membrane;GO:0110165//cellular anatomical entity;GO:0012505//endomembrane system;GO:0016020//membrane;GO:0031090//organelle membrane;GO:0016775/…	K14509//ethylene receptor [EC:2.7.13.-]+ko04016//MAPK signaling pathway - plant+ko04075//Plant hormone signal transduction	protein EIN4
EVM0000412	9.036	7.696	4.613	4.853	3.963	3.3	NA	K14559//U3 small nucleolar RNA-associated protein MPP10+ko03008//Ribosome biogenesis in eukaryotes	ubiquitin carboxyl-terminal hydrolase 36
EVM0000417	10.92	9.696	7	8.273	9.15	6.956	GO:0001522//pseudouridine synthesis;GO:0008152//metabolic process;GO:0043170//macromolecule metabolic process;GO:0016070//RNA metabolic process;GO:0006807//nitrogen compound metabolic process;GO:0009451//RNA modification;GO:0071704//organic substance metabolic process;GO:0009987//cellular process;GO:0006139//nucleobase-containing compound metabolic process;GO:1901360//organic cyclic compound meta…	K06180//23S rRNA pseudouridine1911/1915/1917 synthase [EC:5.4.99.23]	LOW QUALITY PROTEIN: RNA pseudouridine synthase 2
EVM0000419	18.13	6.263	0.61	0.906	1.013	0.27	NA	NA	uncharacterized protein LOC112035504
EVM0000421	1.496	2.026	3.996	3.863	4.136	1.556	NA	K18810//cyclin D1/2/4, plant	cyclin-D1-1-like isoform X1
EVM0000422	0.62	0.43	0.483	0.29	0.78	1.27	GO:0009636//response to toxic substance;GO:0098754//detoxification;GO:1990748//cellular detoxification;GO:0042221//response to chemical;GO:0050896//response to stimulus;GO:0009987//cellular process;GO:0070887//cellular response to chemical stimulus;GO:0051716//cellular response to stimulus;GO:0098869//cellular oxidant detoxification;GO:0097237//cellular response to toxic substance;	NA	protein RESPONSE TO LOW SULFUR 3-like
EVM0000423	0.186	0.12	0.266	0.253	0.136	0.103	NA	K14794//ribosomal RNA-processing protein 12	protein NUCLEAR FUSION DEFECTIVE 4-like
EVM0000424	13.663	8.01	13.103	9.51	13.796	50.733	NA	K05666//ATP-binding cassette, subfamily C (CFTR/MRP), member 2+ko02010//ABC transporters;K05665//ATP-binding cassette, subfamily C (CFTR/MRP), member 1 [EC:7.6.2.3]+ko02010//ABC transporters	ABC transporter C family member 3-like
EVM0000425	1.29	3.123	2.07	3.983	4.013	2.96	NA	K00514//zeta-carotene desaturase [EC:1.3.5.6]+ko00906//Carotenoid biosynthesis+ko01100//Metabolic pathways+ko01110//Biosynthesis of secondary metabolites;K02293//15-cis-phytoene desaturase [EC:1.3.5.5]+ko00906//Carotenoid biosynthesis+ko01100//Metabolic pathways+ko01110//Biosynthesis of secondary metabolites	uncharacterized protein LOC112028155 isoform X1
EVM0000426	13.043	11.953	5.4	6.933	5.65	4.653	NA	NA	uncharacterized protein LOC111999538
EVM0000427	0.563	0.77	0.696	0.823	0.766	1.323	NA	K02941//large subunit ribosomal protein LP0+ko03010//Ribosome	O-fucosyltransferase 35 isoform X2
EVM0000428	14.92	18.263	57.033	54.09	45	28.253	GO:0016020//membrane;GO:0031224//intrinsic component of membrane;GO:0110165//cellular anatomical entity;GO:0016021//integral component of membrane;GO:0035639//purine ribonucleoside triphosphate binding;GO:0005488//binding;GO:1901265//nucleoside phosphate binding;GO:1901363//heterocyclic compound binding;GO:0030554//adenyl nucleotide binding;GO:0097159//organic cyclic compound binding;GO:0032553//…	K08900//mitochondrial chaperone BCS1	AAA-ATPase ASD
EVM0000429	30.873	22.433	17.333	21.356	20.9	13.876	GO:0031224//intrinsic component of membrane;GO:0016021//integral component of membrane;GO:0110165//cellular anatomical entity;GO:0016020//membrane;GO:0015267//channel activity;GO:0022857//transmembrane transporter activity;GO:0035639//purine ribonucleoside triphosphate binding;GO:0030554//adenyl nucleotide binding;GO:0036094//small molecule binding;GO:0097367//carbohydrate derivative binding;GO:0…	K14641//apyrase [EC:3.6.1.5]+ko00230//Purine metabolism+ko00240//Pyrimidine metabolism	apyrase 2-like
EVM0000430	3.073	2.226	2.696	2.096	2.373	1.15	GO:0097159//organic cyclic compound binding;GO:0016491//oxidoreductase activity;GO:0036094//small molecule binding;GO:0003824//catalytic activity;GO:0005488//binding;GO:1901363//heterocyclic compound binding;GO:0000166//nucleotide binding;GO:1901265//nucleoside phosphate binding;GO:0016614//oxidoreductase activity, acting on CH-OH group of donors;GO:0016616//oxidoreductase activity, acting on the…	K18606//hydroxyphenylpyruvate reductase [EC:1.1.1.237]+ko00130//Ubiquinone and other terpenoid-quinone biosynthesis+ko00960//Tropane, piperidine and pyridine alkaloid biosynthesis+ko00350//Tyrosine metabolism+ko01110//Biosynthesis of secondary metabolites+ko00360//Phenylalanine metabolism	hydroxyphenylpyruvate reductase-like
EVM0000431	39.743	34.73	41.266	35.83	37.41	35.363	NA	K01869//leucyl-tRNA synthetase [EC:6.1.1.4]+ko00970//Aminoacyl-tRNA biosynthesis;K06210//nicotinamide mononucleotide adenylyltransferase [EC:2.7.7.1 2.7.7.18]+ko01100//Metabolic pathways+ko00760//Nicotinate and nicotinamide metabolism	plant UBX domain-containing protein 7
EVM0000432	4.523	3.683	3.116	3.436	3.22	4.613	NA	NA	uncharacterized protein YKR070W-like isoform X1
EVM0000434	31.966	82.84	75.81	95.72	78.376	19.46	GO:0044237//cellular metabolic process;GO:0009987//cellular process;GO:0071704//organic substance metabolic process;GO:0006081//cellular aldehyde metabolic process;GO:0008152//metabolic process;GO:0016620//oxidoreductase activity, acting on the aldehyde or oxo group of donors, NAD or NADP as acceptor;GO:0016903//oxidoreductase activity, acting on the aldehyde or oxo group of donors;GO:0016491//ox…	K00128//aldehyde dehydrogenase (NAD+) [EC:1.2.1.3]+ko00410//beta-Alanine metabolism+ko00310//Lysine degradation+ko00010//Glycolysis / Gluconeogenesis+ko00903//Limonene and pinene degradation+ko00380//Tryptophan metabolism+ko00330//Arginine and proline metabolism+ko00280//Valine, leucine and isoleucine degradation+ko01100//Metabolic pathways+ko00053//Ascorbate and aldarate metabolism+ko00340//Hist…	aldehyde dehydrogenase family 3 member F1-like
EVM0000436	0.01	0	0	0	0	0.01	NA	NA	uncharacterized protein LOC111985086
EVM0000437	8.326	6.63	6.296	6.376	5.666	6.393	GO:0065007//biological regulation;GO:0031326//regulation of cellular biosynthetic process;GO:2001141//regulation of RNA biosynthetic process;GO:0006355//regulation of transcription, DNA-templated;GO:0010468//regulation of gene expression;GO:0050794//regulation of cellular process;GO:2000112//regulation of cellular macromolecule biosynthetic process;GO:0050789//regulation of biological process;GO:…	NA	activating signal cointegrator 1-like
EVM0000438	0.116	0.036	0	0	0.04	0	NA	K14442//ATP-dependent RNA helicase DHX36 [EC:3.6.4.13]+ko03018//RNA degradation	uncharacterized protein LOC111996361
EVM0000439	1.1	0.373	0.51	0.47	3.79	7.693	GO:1901360//organic cyclic compound metabolic process;GO:0046274//lignin catabolic process;GO:0009698//phenylpropanoid metabolic process;GO:0009987//cellular process;GO:0019748//secondary metabolic process;GO:1901575//organic substance catabolic process;GO:0019439//aromatic compound catabolic process;GO:0009808//lignin metabolic process;GO:0046271//phenylpropanoid catabolic process;GO:0071704//or…	K05909//laccase [EC:1.10.3.2]	laccase-15-like isoform X1
EVM0000440	33.606	32.736	18.023	19.196	15.893	27.823	NA	K06889//uncharacterized protein;K00521//ferric-chelate reductase [EC:1.16.1.7]	PHD finger protein ALFIN-LIKE 3-like isoform X2
EVM0000441	0.11	0.066	0.536	0.73	0.393	0.953	GO:0016757//transferase activity, transferring glycosyl groups;GO:0016740//transferase activity;GO:0016758//transferase activity, transferring hexosyl groups;GO:0003824//catalytic activity;	K13691//pathogen-inducible salicylic acid glucosyltransferase [EC:2.4.1.-]	UDP-glycosyltransferase 87A2-like
EVM0000442	1.456	0	0	0	0.066	0	NA	NA	protein LITTLE ZIPPER 4-like
EVM0000443	16.893	11.643	8.04	7.883	10.196	8.473	GO:0060255//regulation of macromolecule metabolic process;GO:1900247//regulation of cytoplasmic translational elongation;GO:0044260//cellular macromolecule metabolic process;GO:0080090//regulation of primary metabolic process;GO:0010556//regulation of macromolecule biosynthetic process;GO:0043170//macromolecule metabolic process;GO:0032268//regulation of cellular protein metabolic process;GO:0051…	K00586//diphthine methyl ester synthase [EC:2.1.1.314]	probable diphthine methyl ester synthase
EVM0000444	0.056	0.113	0.12	0.056	0.206	0	GO:0042175//nuclear outer membrane-endoplasmic reticulum membrane network;GO:0031090//organelle membrane;GO:0016021//integral component of membrane;GO:0012505//endomembrane system;GO:0043226//organelle;GO:0043227//membrane-bounded organelle;GO:0005789//endoplasmic reticulum membrane;GO:0110165//cellular anatomical entity;GO:0016020//membrane;GO:0031224//intrinsic component of membrane;	K20723//reticulon-3;K20721//reticulon-1	reticulon-like protein B2
EVM0000446	0	0	0	0	0	0.2	NA	K01773//aldoxime dehydratase [EC:4.99.1.-];K20617//cytochrome P450 family 71 subfamily A	cytochrome P450 71B34-like
EVM0000447	0	0	0	0.023	0	0	NA	K19589//release factor glutamine methyltransferase [EC:2.1.1.297]	hemK methyltransferase family member 2-like
EVM0000448	7.296	6.22	8.49	8.563	8.42	14.043	GO:0016788//hydrolase activity, acting on ester bonds;GO:0003824//catalytic activity;GO:0003860//3-hydroxyisobutyryl-CoA hydrolase activity;GO:0016790//thiolester hydrolase activity;GO:0016289//CoA hydrolase activity;GO:0016787//hydrolase activity;	K16860//phospholipase D3/4 [EC:3.1.4.4]+ko01100//Metabolic pathways+ko01110//Biosynthesis of secondary metabolites+ko00564//Glycerophospholipid metabolism+ko00565//Ether lipid metabolism	phospholipase D Z-like
EVM0000449	32.833	22.74	22.98	19.323	22.38	3.13	GO:0031224//intrinsic component of membrane;GO:0016021//integral component of membrane;GO:0110165//cellular anatomical entity;GO:0016020//membrane;GO:0140096//catalytic activity, acting on a protein;GO:0005524//ATP binding;GO:0016772//transferase activity, transferring phosphorus-containing groups;GO:0016740//transferase activity;GO:0032559//adenyl ribonucleotide binding;GO:0036094//small molecul…	K04733//interleukin-1 receptor-associated kinase 4 [EC:2.7.11.1]	receptor protein kinase-like protein At4g34220
EVM0000450	0	0	0	0.023	0	0	NA	K17604//zinc finger SWIM domain-containing protein 3	uncharacterized protein LOC112009754
EVM0000452	2.333	1.733	4.286	3.446	3.373	8.54	GO:0004190//aspartic-type endopeptidase activity;GO:0008233//peptidase activity;GO:0070011//peptidase activity, acting on L-amino acid peptides;GO:0003824//catalytic activity;GO:0004175//endopeptidase activity;GO:0140096//catalytic activity, acting on a protein;GO:0070001//aspartic-type peptidase activity;GO:0016787//hydrolase activity;	K00924//kinase [EC:2.7.1.-]	aspartyl protease APCB1
EVM0000454	0.043	0.26	0.09	0.256	0.156	0.076	NA	K16297//serine carboxypeptidase-like clade II [EC:3.4.16.-]	serine carboxypeptidase 24-like
EVM0000455	0.516	4.73	0.17	4.903	0.316	4.183	NA	K17710//pentatricopeptide repeat domain-containing protein 1	pentatricopeptide repeat-containing protein At4g20740 isoform X1
EVM0000456	30.27	27.1	38.613	39.046	27.286	22.263	NA	K01968//3-methylcrotonyl-CoA carboxylase alpha subunit [EC:6.4.1.4]+ko00280//Valine, leucine and isoleucine degradation+ko01100//Metabolic pathways	serine/threonine-protein kinase STY13-like
EVM0000457	4.203	4.926	6.85	5.716	5.1	7.636	NA	K19613//leucine-rich repeat protein SHOC2	uncharacterized protein LOC112036498
EVM0000458	8.8	8.096	5.426	6.836	4.826	6.803	NA	K13172//serine/arginine repetitive matrix protein 2	protein FAM133-like isoform X2
EVM0000459	0.53	0.276	0.583	0.476	0.59	2.616	GO:0016021//integral component of membrane;GO:0110165//cellular anatomical entity;GO:0031224//intrinsic component of membrane;GO:0016020//membrane;GO:0036094//small molecule binding;GO:0030554//adenyl nucleotide binding;GO:0004672//protein kinase activity;GO:0016301//kinase activity;GO:0097367//carbohydrate derivative binding;GO:1901363//heterocyclic compound binding;GO:0016740//transferase activ…	K04733//interleukin-1 receptor-associated kinase 4 [EC:2.7.11.1]	G-type lectin S-receptor-like serine/threonine-protein kinase LECRK3
EVM0000460	5.836	2.42	1.976	1.496	2.02	2.133	NA	K19090//CRISPR-associated protein Cas5t;K22733//magnesium transporter;K19589//release factor glutamine methyltransferase [EC:2.1.1.297]	pentatricopeptide repeat-containing protein At1g26900
EVM0000461	13.436	21.55	30.98	30.353	28.4	36.953	GO:0071704//organic substance metabolic process;GO:0043436//oxoacid metabolic process;GO:0046394//carboxylic acid biosynthetic process;GO:0009058//biosynthetic process;GO:0072330//monocarboxylic acid biosynthetic process;GO:0006631//fatty acid metabolic process;GO:0032787//monocarboxylic acid metabolic process;GO:0009987//cellular process;GO:0008610//lipid biosynthetic process;GO:0006629//lipid m…	K00454//lipoxygenase [EC:1.13.11.12]+ko00591//Linoleic acid metabolism+ko00592//alpha-Linolenic acid metabolism+ko01100//Metabolic pathways+ko01110//Biosynthesis of secondary metabolites	lipoxygenase 6
EVM0000462	20.823	18.496	14.766	17.113	15.59	18.4	GO:0034641//cellular nitrogen compound metabolic process;GO:1901360//organic cyclic compound metabolic process;GO:0006793//phosphorus metabolic process;GO:0055086//nucleobase-containing small molecule metabolic process;GO:1901293//nucleoside phosphate biosynthetic process;GO:0006725//cellular aromatic compound metabolic process;GO:0044281//small molecule metabolic process;GO:0034654//nucleobase-c…	K01950//NAD+ synthase (glutamine-hydrolysing) [EC:6.3.5.1]+ko01100//Metabolic pathways+ko00760//Nicotinate and nicotinamide metabolism	glutamine-dependent NAD(+) synthetase
EVM0000463	5.403	6.77	5.243	6.51	4.35	24.413	NA	K04733//interleukin-1 receptor-associated kinase 4 [EC:2.7.11.1]	probable LRR receptor-like serine/threonine-protein kinase At1g56140 isoform X2
EVM0000464	0	0	0	0	0	9.4	NA	K10268//F-box and leucine-rich repeat protein 2/20	F-box/LRR-repeat MAX2 homolog A
EVM0000465	5.41	4.123	2.283	2.366	3.42	3.023	GO:0008270//zinc ion binding;GO:0046914//transition metal ion binding;GO:0005488//binding;GO:0046872//metal ion binding;GO:0043169//cation binding;GO:0043167//ion binding;	K22733//magnesium transporter	pentatricopeptide repeat-containing protein At1g11290
EVM0000466	1.026	2.03	1.58	1.39	1.806	1.823	NA	K10706//senataxin [EC:3.6.4.-]	uncharacterized protein LOC111989216
EVM0000468	8.62	26.68	10.356	14.82	10.446	24.443	NA	K13496//UDP-glucosyl transferase 73C [EC:2.4.1.-]	UDP-glycosyltransferase 89B2-like
EVM0000470	0.06	0.083	0.563	0.173	1.306	0.656	NA	K15402//fatty acid omega-hydroxylase [EC:1.14.-.-]+ko00073//Cutin, suberine and wax biosynthesis	LOW QUALITY PROTEIN: cytochrome P450 86B1-like
EVM0000471	2.476	5.503	1.456	4.58	1.426	2.85	NA	K22207//L-cysteine desulfhydrase [EC:4.4.1.28]+ko01100//Metabolic pathways+ko00270//Cysteine and methionine metabolism	probable L-cysteine desulfhydrase
EVM0000472	0.193	3.346	5.356	4.546	3.79	11.773	NA	K15502//serine/threonine-protein phosphatase 6 regulatory ankyrin repeat subunit A;K15503//serine/threonine-protein phosphatase 6 regulatory ankyrin repeat subunit B;K00889//1-phosphatidylinositol-4-phosphate 5-kinase [EC:2.7.1.68]+ko04144//Endocytosis+ko01100//Metabolic pathways+ko04070//Phosphatidylinositol signaling system+ko00562//Inositol phosphate metabolism	protein ACCELERATED CELL DEATH 6-like
EVM0000473	18.246	88.3	116.183	263.48	133.3	686.696	NA	K01180//endo-1,3(4)-beta-glucanase [EC:3.2.1.6];K10955//mucin-2	NA
EVM0000474	21.006	3.766	3.003	2.94	4.123	3.056	NA	K05909//laccase [EC:1.10.3.2]	laccase-15-like
EVM0000475	94.876	76.773	86.373	77.886	74.516	61.853	GO:0016773//phosphotransferase activity, alcohol group as acceptor;GO:0016301//kinase activity;GO:0043167//ion binding;GO:0017076//purine nucleotide binding;GO:0003824//catalytic activity;GO:0000166//nucleotide binding;GO:0005524//ATP binding;GO:1901265//nucleoside phosphate binding;GO:0032559//adenyl ribonucleotide binding;GO:0016740//transferase activity;GO:0004672//protein kinase activity;GO:0…	K14502//protein brassinosteroid insensitive 2 [EC:2.7.11.1]+ko04075//Plant hormone signal transduction	shaggy-related protein kinase eta-like
EVM0000477	0.026	0.15	0.03	0.126	0.233	0.713	NA	K22706//(R)-mandelonitrile beta-glucosyltransferase [EC:2.4.1.354]+ko00460//Cyanoamino acid metabolism;K13030//cyanohydrin beta-glucosyltransferase [EC:2.4.1.85]+ko01110//Biosynthesis of secondary metabolites+ko00460//Cyanoamino acid metabolism	7-deoxyloganetin glucosyltransferase-like
EVM0000478	0.056	0.03	0	0	0.046	0	NA	K11649//SWI/SNF related-matrix-associated actin-dependent regulator of chromatin subfamily C;K21596//calmodulin-binding transcription activator;K04079//molecular chaperone HtpG+ko04141//Protein processing in endoplasmic reticulum+ko04626//Plant-pathogen interaction	F-box/kelch-repeat protein At3g06240-like
EVM0000479	2.836	1.386	0.25	0.49	0.306	0.76	NA	K14564//nucleolar protein 56+ko03008//Ribosome biogenesis in eukaryotes	uncharacterized protein LOC111986227
EVM0000480	0.553	1.036	0.48	0.533	0.556	0.383	GO:0110165//cellular anatomical entity;GO:0016020//membrane;GO:0031224//intrinsic component of membrane;GO:0016021//integral component of membrane;	K22697//sphingomyelin synthase-related protein 1	phosphatidylinositol:ceramide inositolphosphotransferase 1-like
EVM0000481	0.02	0	0	0.023	0.02	0.086	NA	K17345//tetraspanin-5;K17356//tetraspanin-13/31;K01184//polygalacturonase [EC:3.2.1.15]+ko00040//Pentose and glucuronate interconversions+ko01100//Metabolic pathways;K00128//aldehyde dehydrogenase (NAD+) [EC:1.2.1.3]+ko00410//beta-Alanine metabolism+ko00310//Lysine degradation+ko00010//Glycolysis / Gluconeogenesis+ko00903//Limonene and pinene degradation+ko00380//Tryptophan metabolism+ko00330//Ar…	protein TORNADO 2
EVM0000482	0.006	0	0.166	0	0.013	0	NA	K06027//vesicle-fusing ATPase [EC:3.6.4.6]	LOW QUALITY PROTEIN: vesicle-fusing ATPase-like
EVM0000483	0.54	0.23	0.156	0.173	0.286	0.203	NA	K01176//alpha-amylase [EC:3.2.1.1]+ko01100//Metabolic pathways+ko00500//Starch and sucrose metabolism	pentatricopeptide repeat-containing protein At2g33680-like
EVM0000484	0	0	0	0	0.016	0	NA	K00028//malate dehydrogenase (decarboxylating) [EC:1.1.1.39]+ko01100//Metabolic pathways+ko00710//Carbon fixation in photosynthetic organisms+ko00620//Pyruvate metabolism+ko01200//Carbon metabolism	F-box protein SKIP23-like
EVM0000486	1008.65	923.646	32.746	141.063	116.513	20.496	NA	K11253//histone H3	histone H3-like centromeric protein CSE4
EVM0000487	1.65	0.963	0.793	0.48	0.916	0.84	NA	K00134//glyceraldehyde 3-phosphate dehydrogenase [EC:1.2.1.12]+ko00010//Glycolysis / Gluconeogenesis+ko01230//Biosynthesis of amino acids+ko01100//Metabolic pathways+ko01110//Biosynthesis of secondary metabolites+ko00710//Carbon fixation in photosynthetic organisms+ko01200//Carbon metabolism;K14400//pre-mRNA cleavage complex 2 protein Pcf11+ko03015//mRNA surveillance pathway;K11699//RNA-dependent…	uncharacterized protein LOC112005224
EVM0000488	8.413	10.263	6.613	7.556	7.016	6.076	NA	K00815//tyrosine aminotransferase [EC:2.6.1.5]+ko00130//Ubiquinone and other terpenoid-quinone biosynthesis+ko01230//Biosynthesis of amino acids+ko00960//Tropane, piperidine and pyridine alkaloid biosynthesis+ko00350//Tyrosine metabolism+ko01100//Metabolic pathways+ko00950//Isoquinoline alkaloid biosynthesis+ko01110//Biosynthesis of secondary metabolites+ko00270//Cysteine and methionine metabolis…	nucleolar protein 58
EVM0000489	0.02	0.043	0.033	0.056	0.026	0.106	NA	K15718//linoleate 9S-lipoxygenase [EC:1.13.11.58]+ko00591//Linoleic acid metabolism;K08272//calcium binding protein 39;K05909//laccase [EC:1.10.3.2];K22374//3''-deamino-3''-oxonicotianamine reductase [EC:1.1.1.285];K04730//interleukin-1 receptor-associated kinase 1 [EC:2.7.11.1]	uncharacterized protein LOC112016680
EVM0000490	2.88	2.363	9.046	5.153	6.316	7.94	GO:0004180//carboxypeptidase activity;GO:0070011//peptidase activity, acting on L-amino acid peptides;GO:0004185//serine-type carboxypeptidase activity;GO:0016787//hydrolase activity;GO:0003824//catalytic activity;GO:0008236//serine-type peptidase activity;GO:0008233//peptidase activity;GO:0016825//hydrolase activity, acting on acid phosphorus-nitrogen bonds;GO:0017171//serine hydrolase activity;…	K16296//serine carboxypeptidase-like clade I [EC:3.4.16.-]	serine carboxypeptidase-like 17
EVM0000491	0.333	0.046	0	0	0	0	GO:0051234//establishment of localization;GO:0006812//cation transport;GO:0006810//transport;GO:0051179//localization;GO:0030001//metal ion transport;GO:0006811//ion transport;GO:0043167//ion binding;GO:0043169//cation binding;GO:0046872//metal ion binding;GO:0005488//binding;	NA	heavy metal-associated isoprenylated plant protein 28
EVM0000492	0.116	0.63	0.513	0.856	0.593	0.086	NA	K15503//serine/threonine-protein phosphatase 6 regulatory ankyrin repeat subunit B	uncharacterized protein LOC112001022
EVM0000495	20.146	30.873	18.68	26.763	21.27	14.14	NA	K01719//uroporphyrinogen-III synthase [EC:4.2.1.75]+ko00860//Porphyrin and chlorophyll metabolism+ko01100//Metabolic pathways+ko01110//Biosynthesis of secondary metabolites	uroporphyrinogen-III synthase
EVM0000496	18.99	20.59	27.733	22.416	25.073	21.756	NA	NA	protein SKIP34
EVM0000497	0	0.023	0	0	0	0.026	NA	K01188//beta-glucosidase [EC:3.2.1.21]+ko01100//Metabolic pathways+ko00500//Starch and sucrose metabolism+ko01110//Biosynthesis of secondary metabolites+ko00460//Cyanoamino acid metabolism+ko00940//Phenylpropanoid biosynthesis;K22804//structural maintenance of chromosomes protein 6;K01590//histidine decarboxylase [EC:4.1.1.22]+ko01100//Metabolic pathways+ko00340//Histidine metabolism+ko01110//Bio…	uncharacterized protein LOC111992340
EVM0000498	0.116	0.026	0.183	0.09	0.1	0.133	GO:0005622//intracellular;GO:0043227//membrane-bounded organelle;GO:0043229//intracellular organelle;GO:0098588//bounding membrane of organelle;GO:0110165//cellular anatomical entity;GO:0031224//intrinsic component of membrane;GO:0043226//organelle;GO:0005774//vacuolar membrane;GO:0043231//intracellular membrane-bounded organelle;GO:0016020//membrane;GO:0098805//whole membrane;GO:0005773//vacuole…	K07300//Ca2+:H+ antiporter	vacuolar cation/proton exchanger 5-like
EVM0000501	0	0	0	0	0	1.08	NA	K03364//cell division cycle 20-like protein 1, cofactor of APC complex+ko04120//Ubiquitin mediated proteolysis;K08073//bifunctional polynucleotide phosphatase/kinase [EC:3.1.3.32 2.7.1.78]	uncharacterized protein LOC112034118
EVM0000503	0.216	0.033	0.006	0.02	0.006	0.006	GO:0110165//cellular anatomical entity;GO:0016020//membrane;GO:0031224//intrinsic component of membrane;GO:0016021//integral component of membrane;GO:0032559//adenyl ribonucleotide binding;GO:0140096//catalytic activity, acting on a protein;GO:0000166//nucleotide binding;GO:0043168//anion binding;GO:0032553//ribonucleotide binding;GO:0016301//kinase activity;GO:0005488//binding;GO:0003824//cataly…	K04733//interleukin-1 receptor-associated kinase 4 [EC:2.7.11.1]	probable receptor-like protein kinase At5g61350
EVM0000504	4.763	14.173	4.04	14.976	3.883	18.35	NA	K17361//acyl-coenzyme A thioesterase 9 [EC:3.1.2.-]	acyl-coenzyme A thioesterase 9
EVM0000505	14.636	11.72	6.07	8.076	5.75	8.46	GO:0044270//cellular nitrogen compound catabolic process;GO:0044248//cellular catabolic process;GO:1901360//organic cyclic compound metabolic process;GO:0006796//phosphate-containing compound metabolic process;GO:0044271//cellular nitrogen compound biosynthetic process;GO:0044238//primary metabolic process;GO:1901576//organic substance biosynthetic process;GO:0019637//organophosphate metabolic pr…	K01519//inosine triphosphate pyrophosphatase [EC:3.6.1.-]+ko00230//Purine metabolism+ko01100//Metabolic pathways	inosine triphosphate pyrophosphatase isoform X1
EVM0000506	0	0.5	0.11	0.703	0.04	2.366	NA	K22038//volume-regulated anion channel;K04733//interleukin-1 receptor-associated kinase 4 [EC:2.7.11.1];K08852//serine/threonine-protein kinase/endoribonuclease IRE1 [EC:2.7.11.1 3.1.26.-]+ko04141//Protein processing in endoplasmic reticulum	TMV resistance protein N-like
EVM0000507	1.336	3.79	2.976	4.606	2.72	8.593	NA	K09680//type II pantothenate kinase [EC:2.7.1.33]+ko00770//Pantothenate and CoA biosynthesis+ko01100//Metabolic pathways	pantothenate kinase 1-like
EVM0000508	12.223	7.49	9.956	7.393	8.22	5.273	GO:0016021//integral component of membrane;GO:0031224//intrinsic component of membrane;GO:0016020//membrane;GO:0110165//cellular anatomical entity;	NA	protein trichome birefringence-like 5
EVM0000509	31.9	28.606	20.52	24.913	21.116	21.373	GO:0016021//integral component of membrane;GO:0110165//cellular anatomical entity;GO:0016020//membrane;GO:0031224//intrinsic component of membrane;	K00600//glycine hydroxymethyltransferase [EC:2.1.2.1]+ko00670//One carbon pool by folate+ko01230//Biosynthesis of amino acids+ko01100//Metabolic pathways+ko01110//Biosynthesis of secondary metabolites+ko00460//Cyanoamino acid metabolism+ko00260//Glycine, serine and threonine metabolism+ko01200//Carbon metabolism+ko00630//Glyoxylate and dicarboxylate metabolism	thioredoxin-like protein 1
EVM0000510	2.473	1.42	4.65	2.406	3.61	8.92	NA	NA	F-box protein At4g00755-like isoform X2
EVM0000511	0	0.003	0	0	0	0	GO:0008233//peptidase activity;GO:0004190//aspartic-type endopeptidase activity;GO:0140096//catalytic activity, acting on a protein;GO:0070011//peptidase activity, acting on L-amino acid peptides;GO:0003824//catalytic activity;GO:0004175//endopeptidase activity;GO:0070001//aspartic-type peptidase activity;GO:0016787//hydrolase activity;	K01381//saccharopepsin [EC:3.4.23.25]	aspartic proteinase CDR1-like
EVM0000512	414.883	448.88	112.43	330.06	205.8	31.513	GO:0009058//biosynthetic process;GO:0008152//metabolic process;GO:0016746//transferase activity, transferring acyl groups;GO:0003824//catalytic activity;GO:0016747//transferase activity, transferring acyl groups other than amino-acyl groups;GO:0016740//transferase activity;	K00660//chalcone synthase [EC:2.3.1.74]+ko04712//Circadian rhythm - plant+ko01100//Metabolic pathways+ko01110//Biosynthesis of secondary metabolites+ko00941//Flavonoid biosynthesis	chalcone synthase
EVM0000513	0.883	5.01	1.386	1.01	0.826	0.296	GO:0110165//cellular anatomical entity;GO:0005622//intracellular;GO:0005634//nucleus;GO:0043226//organelle;GO:0043231//intracellular membrane-bounded organelle;GO:0043229//intracellular organelle;GO:0043227//membrane-bounded organelle;GO:0140110//transcription regulator activity;GO:0005488//binding;GO:0003676//nucleic acid binding;GO:0003700//DNA-binding transcription factor activity;GO:1901363//…	K09286//EREBP-like factor	ethylene-responsive transcription factor ERF022-like
EVM0000514	14.5	13.043	15.24	13.316	16.25	8.903	GO:0016051//carbohydrate biosynthetic process;GO:0008152//metabolic process;GO:0009987//cellular process;GO:0044238//primary metabolic process;GO:0071840//cellular component organization or biogenesis;GO:0043170//macromolecule metabolic process;GO:0000271//polysaccharide biosynthetic process;GO:0005976//polysaccharide metabolic process;GO:0009058//biosynthetic process;GO:0016043//cellular compone…	K13648//alpha-1,4-galacturonosyltransferase [EC:2.4.1.43]+ko00520//Amino sugar and nucleotide sugar metabolism	probable galacturonosyltransferase 9
EVM0000515	4.09	3.576	1.94	1.226	1.883	0.073	NA	NA	uncharacterized protein LOC112005160
EVM0000516	0.013	0.013	0	0.023	0	0	NA	K13264//isoflavone 7-O-glucoside-6''-O-malonyltransferase [EC:2.3.1.115]+ko00943//Isoflavonoid biosynthesis+ko00944//Flavone and flavonol biosynthesis;K14329//agmatine coumaroyltransferase [EC:2.3.1.64 2.3.1.-]+ko00330//Arginine and proline metabolism;K21383//anthocyanidin 3-O-glucoside 6''-O-acyltransferase [EC:2.3.1.215]+ko00942//Anthocyanin biosynthesis	phenolic glucoside malonyltransferase 1-like
EVM0000517	25.853	26.963	21.68	24.203	18.446	8.373	GO:0007275//multicellular organism development;GO:0065007//biological regulation;GO:0048856//anatomical structure development;GO:0010817//regulation of hormone levels;GO:0048731//system development;GO:0099402//plant organ development;GO:0032501//multicellular organismal process;GO:0032502//developmental process;GO:0065008//regulation of biological quality;GO:0051234//establishment of localization…	NA	BTB/POZ domain-containing protein NPY1
EVM0000518	1.63	0.826	0.203	0.246	0.07	0.07	NA	K09286//EREBP-like factor	dehydration-responsive element-binding protein 2A-like
EVM0000519	8.28	8.693	8.453	8.3	7.45	10.106	NA	NA	nodulin homeobox-like isoform X1
EVM0000520	15.99	13.29	9.556	11.05	9.753	8.243	GO:0009987//cellular process;GO:0007049//cell cycle;GO:0051301//cell division;GO:0032991//protein-containing complex;GO:0110165//cellular anatomical entity;GO:0043231//intracellular membrane-bounded organelle;GO:0031461//cullin-RING ubiquitin ligase complex;GO:0043226//organelle;GO:0000152//nuclear ubiquitin ligase complex;GO:0005680//anaphase-promoting complex;GO:0005634//nucleus;GO:0000151//ubi…	K03358//anaphase-promoting complex subunit 11+ko04120//Ubiquitin mediated proteolysis	RING-box protein 1-like
EVM0000521	0.306	0.333	0.81	1.006	0.473	2.693	NA	NA	uncharacterized protein LOC111982979
EVM0000522	41.593	31.233	28.24	30.253	30.04	23.46	GO:0006725//cellular aromatic compound metabolic process;GO:0016053//organic acid biosynthetic process;GO:0018130//heterocycle biosynthetic process;GO:0009987//cellular process;GO:0044238//primary metabolic process;GO:0009072//aromatic amino acid family metabolic process;GO:0071704//organic substance metabolic process;GO:0006520//cellular amino acid metabolic process;GO:0009073//aromatic amino ac…	K01693//imidazoleglycerol-phosphate dehydratase [EC:4.2.1.19]+ko01230//Biosynthesis of amino acids+ko01100//Metabolic pathways+ko00340//Histidine metabolism+ko01110//Biosynthesis of secondary metabolites	imidazoleglycerol-phosphate dehydratase
EVM0000523	0.043	0.023	0.143	0.053	0.11	0.01	GO:0016020//membrane;GO:0031224//intrinsic component of membrane;GO:0110165//cellular anatomical entity;GO:0016021//integral component of membrane;GO:0017076//purine nucleotide binding;GO:0016887//ATPase activity;GO:0032555//purine ribonucleotide binding;GO:0035639//purine ribonucleoside triphosphate binding;GO:0016787//hydrolase activity;GO:0000166//nucleotide binding;GO:0016817//hydrolase activ…	K05658//ATP-binding cassette, subfamily B (MDR/TAP), member 1 [EC:7.6.2.2]+ko02010//ABC transporters	ABC transporter B family member 19 isoform X2
EVM0000524	30.083	30.87	170.746	86.94	117.45	156.616	GO:0044238//primary metabolic process;GO:0071704//organic substance metabolic process;GO:0005975//carbohydrate metabolic process;GO:0008152//metabolic process;GO:0016787//hydrolase activity;GO:0004565//beta-galactosidase activity;GO:0015925//galactosidase activity;GO:0003824//catalytic activity;GO:0016798//hydrolase activity, acting on glycosyl bonds;GO:0004553//hydrolase activity, hydrolyzing O-…	K12309//beta-galactosidase [EC:3.2.1.23]+ko00600//Sphingolipid metabolism+ko00604//Glycosphingolipid biosynthesis - ganglio series+ko00531//Glycosaminoglycan degradation+ko00511//Other glycan degradation+ko01100//Metabolic pathways+ko00052//Galactose metabolism	beta-galactosidase-like isoform X1
EVM0000525	13.196	7.773	12.076	7.88	11.496	5.21	NA	K18999//RNA polymerase II C-terminal domain phosphatase-like 3/4 [EC:3.1.3.16]	F-box protein At5g07610-like
EVM0000526	3.976	3.103	1.823	1.896	2.06	2.733	NA	K14845//RAT1-interacting protein;K17964//leucine-rich PPR motif-containing protein, mitochondrial	pentatricopeptide repeat-containing protein At1g03100
EVM0000527	68.17	56.246	42.16	45.886	46.236	36.49	NA	K00419//ubiquinol-cytochrome c reductase subunit 9+ko01100//Metabolic pathways+ko00190//Oxidative phosphorylation	cytochrome b-c1 complex subunit 9-like
EVM0000528	0.276	0	0.366	0	0.286	0.016	GO:0046872//metal ion binding;GO:0008270//zinc ion binding;GO:0043169//cation binding;GO:0043167//ion binding;GO:0005488//binding;GO:0046914//transition metal ion binding;	K17086//transmembrane 9 superfamily member 2/4;K04733//interleukin-1 receptor-associated kinase 4 [EC:2.7.11.1];K17604//zinc finger SWIM domain-containing protein 3	uncharacterized protein LOC112006211
EVM0000529	0.006	0.076	0.09	0.133	0.123	0.456	NA	K04733//interleukin-1 receptor-associated kinase 4 [EC:2.7.11.1]	cysteine-rich receptor-like protein kinase 3 isoform X1
EVM0000530	0.056	0.01	0	0	0.026	0.013	GO:0043227//membrane-bounded organelle;GO:0043226//organelle;GO:0043229//intracellular organelle;GO:0110165//cellular anatomical entity;GO:0005622//intracellular;GO:0005634//nucleus;GO:0043231//intracellular membrane-bounded organelle;GO:0003676//nucleic acid binding;GO:0097159//organic cyclic compound binding;GO:1901363//heterocyclic compound binding;GO:0003677//DNA binding;GO:0005488//binding;	K09422//transcription factor MYB, plant	transcription factor MYB101-like
EVM0000531	979.76	729.93	535.62	560.833	542.653	483.41	GO:0043226//organelle;GO:0110165//cellular anatomical entity;GO:0005622//intracellular;GO:0005634//nucleus;GO:0043229//intracellular organelle;GO:0043227//membrane-bounded organelle;GO:0043231//intracellular membrane-bounded organelle;GO:0097159//organic cyclic compound binding;GO:0003677//DNA binding;GO:0005488//binding;GO:0003676//nucleic acid binding;GO:1901363//heterocyclic compound binding;	K11296//high mobility group protein B3	HMG1/2-like protein
EVM0000532	29.223	25.686	48.51	36.746	43.19	64.883	GO:0016020//membrane;GO:0016021//integral component of membrane;GO:0031224//intrinsic component of membrane;GO:0110165//cellular anatomical entity;	K17616//CTD small phosphatase-like protein 2 [EC:3.1.3.-]	REF/SRPP-like protein At1g67360
EVM0000533	0.283	0.583	38.61	21.27	41.863	11.49	NA	K13420//LRR receptor-like serine/threonine-protein kinase FLS2 [EC:2.7.11.1]+ko04016//MAPK signaling pathway - plant+ko04626//Plant-pathogen interaction	pollen-specific leucine-rich repeat extensin-like protein 1
EVM0000534	22.19	23.18	23.256	20.363	20.223	9.31	GO:0005488//binding;GO:0005515//protein binding;GO:0046983//protein dimerization activity;	K13422//transcription factor MYC2+ko04016//MAPK signaling pathway - plant+ko04075//Plant hormone signal transduction;K16189//phytochrome-interacting factor 4+ko04075//Plant hormone signal transduction;K12126//phytochrome-interacting factor 3+ko04712//Circadian rhythm - plant+ko04075//Plant hormone signal transduction	transcription factor BIM1 isoform X2
EVM0000535	0.253	0.056	0	0.006	0.013	0	NA	K15333//tRNA guanosine-2'-O-methyltransferase [EC:2.1.1.34];K12619//5'-3' exoribonuclease 2 [EC:3.1.13.-]+ko03018//RNA degradation+ko03008//Ribosome biogenesis in eukaryotes;K14568//rRNA small subunit pseudouridine methyltransferase Nep1 [EC:2.1.1.260]+ko03008//Ribosome biogenesis in eukaryotes;K13199//plasminogen activator inhibitor 1 RNA-binding protein	cucumisin-like
EVM0000537	587.71	358.306	163.246	186.436	200	159.526	NA	K02947//small subunit ribosomal protein S10e+ko03010//Ribosome	40S ribosomal protein S10-2-like isoform X1
EVM0000538	0	0	0	0	0	0.13	NA	K13459//disease resistance protein RPS2+ko04626//Plant-pathogen interaction;K15687//E3 ubiquitin-protein ligase makorin [EC:2.3.2.27];K17541//SCY1-like protein 2;K14175//(3S,6E)-nerolidol synthase [EC:4.2.3.48]+ko00909//Sesquiterpenoid and triterpenoid biosynthesis+ko01100//Metabolic pathways;K01051//pectinesterase [EC:3.1.1.11]+ko00040//Pentose and glucuronate interconversions+ko01100//Metabolic…	uncharacterized protein LOC112004164
EVM0000539	4.966	1.266	14.403	3.633	14.246	14.43	GO:0055086//nucleobase-containing small molecule metabolic process;GO:0006364//rRNA processing;GO:0044271//cellular nitrogen compound biosynthetic process;GO:0006139//nucleobase-containing compound metabolic process;GO:0044238//primary metabolic process;GO:0006144//purine nucleobase metabolic process;GO:0072522//purine-containing compound biosynthetic process;GO:0009058//biosynthetic process;GO:0…	K02155//V-type H+-transporting ATPase 16kDa proteolipid subunit+ko04145//Phagosome+ko01100//Metabolic pathways+ko00190//Oxidative phosphorylation	V-type proton ATPase subunit c4
EVM0000540	92.873	78.243	89.616	62.513	72.18	78.1	GO:0006518//peptide metabolic process;GO:0019538//protein metabolic process;GO:0043603//cellular amide metabolic process;GO:0044249//cellular biosynthetic process;GO:0044237//cellular metabolic process;GO:0009058//biosynthetic process;GO:0044267//cellular protein metabolic process;GO:0006807//nitrogen compound metabolic process;GO:0034641//cellular nitrogen compound metabolic process;GO:1901564//…	K02969//small subunit ribosomal protein S20e+ko03010//Ribosome	40S ribosomal protein S20-1-like isoform X1
EVM0000541	9.256	6.223	0.68	1.593	0.61	1.136	NA	K01803//triosephosphate isomerase (TIM) [EC:5.3.1.1]+ko00010//Glycolysis / Gluconeogenesis+ko01230//Biosynthesis of amino acids+ko01100//Metabolic pathways+ko00051//Fructose and mannose metabolism+ko01110//Biosynthesis of secondary metabolites+ko00710//Carbon fixation in photosynthetic organisms+ko01200//Carbon metabolism+ko00562//Inositol phosphate metabolism;K12486//stromal membrane-associated …	elicitor-responsive protein 1
EVM0000542	8.81	10.216	8.143	10.983	11.153	15.836	GO:0008152//metabolic process;GO:0005975//carbohydrate metabolic process;GO:0044238//primary metabolic process;GO:0071704//organic substance metabolic process;GO:0016798//hydrolase activity, acting on glycosyl bonds;GO:0016787//hydrolase activity;GO:0004553//hydrolase activity, hydrolyzing O-glycosyl compounds;GO:0003824//catalytic activity;	NA	chitinase 2-like
EVM0000543	7.856	7.466	7.633	6.73	7.46	5.663	NA	K10268//F-box and leucine-rich repeat protein 2/20	F-box/LRR-repeat protein 3
EVM0000544	81.386	79.743	53.293	60.873	68.31	87.453	NA	K06691//26S proteasome regulatory subunit N13+ko03050//Proteasome;K09560//suppressor of tumorigenicity protein 13	protein TIC 40
EVM0000545	20.003	19.023	13.806	14.486	16.686	32.61	GO:0043231//intracellular membrane-bounded organelle;GO:0005634//nucleus;GO:0043227//membrane-bounded organelle;GO:0043226//organelle;GO:0043229//intracellular organelle;GO:0005622//intracellular;GO:0110165//cellular anatomical entity;GO:0003676//nucleic acid binding;GO:0003677//DNA binding;GO:0097159//organic cyclic compound binding;GO:0008289//lipid binding;GO:1901363//heterocyclic compound bin…	K09338//homeobox-leucine zipper protein	homeobox-leucine zipper protein ATHB-8
EVM0000546	2.936	4.123	5.946	7.423	5.843	1.43	NA	NA	uncharacterized protein LOC112034846
EVM0000547	26.82	40.56	102.2	90.546	50.403	27.6	GO:0050896//response to stimulus;GO:0009606//tropism;GO:0009605//response to external stimulus;GO:0010274//hydrotropism;	NA	protein MIZU-KUSSEI 1
EVM0000548	0.046	0.536	0	0.363	0	0.41	GO:0110165//cellular anatomical entity;GO:0016021//integral component of membrane;GO:0031224//intrinsic component of membrane;GO:0016020//membrane;GO:0005215//transporter activity;GO:0022803//passive transmembrane transporter activity;GO:0022857//transmembrane transporter activity;GO:0015267//channel activity;	K09873//aquaporin TIP	probable aquaporin TIP5-1 isoform X1
EVM0000549	263.42	266.58	117.083	140.293	145.073	117.743	GO:0034605//cellular response to heat;GO:0050821//protein stabilization;GO:0009408//response to heat;GO:0006950//response to stress;GO:0006457//protein folding;GO:0009628//response to abiotic stimulus;GO:0009987//cellular process;GO:0033554//cellular response to stress;GO:0031647//regulation of protein stability;GO:0065008//regulation of biological quality;GO:0050896//response to stimulus;GO:0065…	K04079//molecular chaperone HtpG+ko04141//Protein processing in endoplasmic reticulum+ko04626//Plant-pathogen interaction	heat shock cognate protein 80
EVM0000550	13.393	11.706	11.956	12.576	11.426	14.246	GO:0097159//organic cyclic compound binding;GO:0005488//binding;GO:0003677//DNA binding;GO:0003676//nucleic acid binding;GO:1901363//heterocyclic compound binding;GO:0046983//protein dimerization activity;GO:0005515//protein binding;	K19984//exocyst complex component 5;K21437//ankyrin repeat domain-containing protein 13;K04733//interleukin-1 receptor-associated kinase 4 [EC:2.7.11.1];K11866//STAM-binding protein [EC:3.4.19.12]+ko04144//Endocytosis;K10398//kinesin family member 11	zinc finger BED domain-containing protein RICESLEEPER 1-like
EVM0000551	0.016	0.016	0.016	0.016	0.016	0.016	NA	K01183//chitinase [EC:3.2.1.14]+ko00520//Amino sugar and nucleotide sugar metabolism+ko01100//Metabolic pathways;K07393//glutathionyl-hydroquinone reductase [EC:1.8.5.7];K13457//disease resistance protein RPM1+ko04626//Plant-pathogen interaction;K05387//glutamate receptor, ionotropic, plant	uncharacterized protein LOC112004567
EVM0000552	13.423	13.84	13.976	12.326	13.85	15.506	GO:0016787//hydrolase activity;GO:0043167//ion binding;GO:1901363//heterocyclic compound binding;GO:0032550//purine ribonucleoside binding;GO:0005525//GTP binding;GO:0000166//nucleotide binding;GO:0043168//anion binding;GO:0036094//small molecule binding;GO:0032549//ribonucleoside binding;GO:0019001//guanyl nucleotide binding;GO:0003824//catalytic activity;GO:0097159//organic cyclic compound bind…	NA	translocase of chloroplast 90
EVM0000553	0	0	0	0.016	0	0	NA	NA	uncharacterized protein LOC112039718
EVM0000554	0	0.04	0	0	0	0.043	NA	NA	uncharacterized protein LOC111991860
EVM0000556	25.33	36.31	29.396	44.49	38.07	20.936	NA	K09839//violaxanthin de-epoxidase [EC:1.23.5.1]+ko00906//Carotenoid biosynthesis+ko01100//Metabolic pathways+ko01110//Biosynthesis of secondary metabolites	violaxanthin de-epoxidase
EVM0000558	1.476	3.373	49.316	14.93	23.593	20.726	NA	NA	uncharacterized protein LOC112022705
EVM0000559	0.02	0.04	0.04	0	0	0	NA	K07119//uncharacterized protein;K19825//2-alkenal reductase (NADP+) [EC:1.3.1.102]	2-alkenal reductase (NADP(+)-dependent)-like
EVM0000560	26.876	28.39	17.023	26.98	19.616	18.47	GO:0008152//metabolic process;GO:0009058//biosynthetic process;GO:0032259//methylation;GO:0008757//S-adenosylmethionine-dependent methyltransferase activity;GO:0043168//anion binding;GO:0005488//binding;GO:0030170//pyridoxal phosphate binding;GO:0097159//organic cyclic compound binding;GO:0016740//transferase activity;GO:0070279//vitamin B6 binding;GO:0043167//ion binding;GO:0008168//methyltransf…	K08247//methionine S-methyltransferase [EC:2.1.1.12]+ko00450//Selenocompound metabolism	methionine S-methyltransferase
EVM0000562	29.59	60.14	49.493	51.38	59.486	18.103	GO:0031224//intrinsic component of membrane;GO:0016021//integral component of membrane;GO:0110165//cellular anatomical entity;GO:0016020//membrane;	NA	NA
EVM0000563	0	0	0	0.043	0	0.023	NA	K19761//gamma-glutamylaminecyclotransferase [EC:2.3.2.-]	putative gamma-glutamylcyclotransferase At3g02910
EVM0000564	5.31	3.003	7.496	3.766	5.793	4.666	GO:0004252//serine-type endopeptidase activity;GO:0016825//hydrolase activity, acting on acid phosphorus-nitrogen bonds;GO:0070008//serine-type exopeptidase activity;GO:0016787//hydrolase activity;GO:0008233//peptidase activity;GO:0140096//catalytic activity, acting on a protein;GO:0008236//serine-type peptidase activity;GO:0017171//serine hydrolase activity;GO:0008238//exopeptidase activity;GO:0…	K01322//prolyl oligopeptidase [EC:3.4.21.26]	prolyl endopeptidase-like
EVM0000565	0.47	1.013	1.003	1.06	1.136	2.343	NA	K04733//interleukin-1 receptor-associated kinase 4 [EC:2.7.11.1]	G-type lectin S-receptor-like serine/threonine-protein kinase At4g27290
EVM0000566	3.323	2.046	3.366	2.473	2.59	2.686	NA	K08518//syntaxin-binding protein 5	uncharacterized protein LOC112005534
EVM0000567	3.92	3.733	3.106	3.29	3.736	4.456	NA	K01874//methionyl-tRNA synthetase [EC:6.1.1.10]+ko00970//Aminoacyl-tRNA biosynthesis+ko00450//Selenocompound metabolism	probable methionine--tRNA ligase
EVM0000568	41.883	30.786	22.34	23.983	26.543	28.43	GO:0016853//isomerase activity;GO:0140096//catalytic activity, acting on a protein;GO:0016859//cis-trans isomerase activity;GO:0003824//catalytic activity;GO:0003755//peptidyl-prolyl cis-trans isomerase activity;	K09566//peptidyl-prolyl isomerase G (cyclophilin G) [EC:5.2.1.8]	peptidyl-prolyl cis-trans isomerase CYP63 isoform X1
EVM0000569	16.016	18.2	19.533	19.563	17.503	27.89	NA	K14508//regulatory protein NPR1+ko04075//Plant hormone signal transduction	regulatory protein NPR3
EVM0000572	20.16	20.65	26.926	28.003	27.266	34.76	NA	NA	NA
EVM0000573	0.24	0.273	0.19	0.163	0.123	0.43	NA	K19613//leucine-rich repeat protein SHOC2;K22038//volume-regulated anion channel	TMV resistance protein N-like
EVM0000574	0.296	0.226	0.03	0.083	0.05	0.06	GO:0016020//membrane;GO:0110165//cellular anatomical entity;GO:0031224//intrinsic component of membrane;GO:0016021//integral component of membrane;GO:0005215//transporter activity;GO:0022857//transmembrane transporter activity;	K06901//putative MFS transporter, AGZA family, xanthine/uracil permease	adenine/guanine permease AZG2
EVM0000575	1.223	0.856	1.25	0.923	1.273	3.42	NA	K22038//volume-regulated anion channel;K13414//mitogen-activated protein kinase kinase kinase 1 [EC:2.7.11.25]+ko04016//MAPK signaling pathway - plant+ko04626//Plant-pathogen interaction;K13459//disease resistance protein RPS2+ko04626//Plant-pathogen interaction;K07466//replication factor A1+ko03420//Nucleotide excision repair+ko03030//DNA replication+ko03440//Homologous recombination+ko03430//Mi…	TMV resistance protein N-like
EVM0000576	41.446	36.46	34.016	34.676	33.74	25.393	GO:0043227//membrane-bounded organelle;GO:0043229//intracellular organelle;GO:0005634//nucleus;GO:0043226//organelle;GO:0110165//cellular anatomical entity;GO:0043231//intracellular membrane-bounded organelle;GO:0005622//intracellular;GO:0004407//histone deacetylase activity;GO:0017136//NAD-dependent histone deacetylase activity;GO:0043169//cation binding;GO:0016787//hydrolase activity;GO:0043167…	K06067//histone deacetylase 1/2 [EC:3.5.1.98]	histone deacetylase 19-like
EVM0000577	0.356	0.35	0.476	0.196	0.203	0.206	NA	K11323//histone arginine demethylase JMJD6 [EC:1.14.11.-]	NA
EVM0000578	11.836	10.976	0.446	4.09	0.856	0.263	NA	K03006//DNA-directed RNA polymerase II subunit RPB1 [EC:2.7.7.6]+ko03020//RNA polymerase;K13420//LRR receptor-like serine/threonine-protein kinase FLS2 [EC:2.7.11.1]+ko04016//MAPK signaling pathway - plant+ko04626//Plant-pathogen interaction	uncharacterized protein At4g06744-like
EVM0000579	0.126	0.043	0.26	0.126	0.26	0.223	NA	NA	uncharacterized protein LOC112022602
EVM0000580	5.016	1.77	11.613	7.646	17.913	20.363	GO:0051179//localization;GO:0051234//establishment of localization;GO:0071705//nitrogen compound transport;GO:0071702//organic substance transport;GO:0042886//amide transport;GO:0015833//peptide transport;GO:0006857//oligopeptide transport;GO:0006810//transport;GO:0110165//cellular anatomical entity;GO:0016020//membrane;GO:0016021//integral component of membrane;GO:0031224//intrinsic component of…	K14638//solute carrier family 15 (peptide/histidine transporter), member 3/4	protein NRT1/ PTR FAMILY 5.6-like
EVM0000581	1.616	1.063	1.81	1.533	1.48	3.986	NA	NA	uncharacterized protein LOC112016814 isoform X1
EVM0000582	0.04	0.013	0	0	0	0.043	GO:0031224//intrinsic component of membrane;GO:0016021//integral component of membrane;GO:0016020//membrane;GO:0110165//cellular anatomical entity;GO:0016757//transferase activity, transferring glycosyl groups;GO:0003824//catalytic activity;GO:0016740//transferase activity;	K02184//formin 2	uncharacterized protein LOC111997514
EVM0000583	23.776	20.55	21.15	19.046	21.03	19.65	GO:0016020//membrane;GO:0016021//integral component of membrane;GO:0110165//cellular anatomical entity;GO:0031224//intrinsic component of membrane;	K09571//FK506-binding protein 4/5 [EC:5.2.1.8];K09574//FK506-binding protein 8 [EC:5.2.1.8];K01802//peptidylprolyl isomerase [EC:5.2.1.8]	outer envelope protein 61
EVM0000584	0	0.033	0.036	0	0	0.036	NA	NA	uncharacterized protein LOC112010622
EVM0000587	29.55	12	16.5	11.536	17.24	29.52	NA	K17609//nucleoredoxin [EC:1.8.1.8];K04733//interleukin-1 receptor-associated kinase 4 [EC:2.7.11.1]	U-box domain-containing protein 34-like
EVM0000588	1.056	0.476	1.773	1.38	1.563	1.563	GO:0016020//membrane;GO:0016021//integral component of membrane;GO:0031224//intrinsic component of membrane;GO:0110165//cellular anatomical entity;GO:0005215//transporter activity;GO:0022857//transmembrane transporter activity;	K14611//solute carrier family 23 (nucleobase transporter), member 1/2	nucleobase-ascorbate transporter 4
EVM0000589	2.743	1.65	4.926	6.66	6.15	19.973	NA	K14514//ethylene-insensitive protein 3+ko04016//MAPK signaling pathway - plant+ko04075//Plant hormone signal transduction	phosphate transporter PHO1 homolog 3-like isoform X1
EVM0000590	0.106	0.16	0.16	0.053	0.22	0	NA	NA	uncharacterized protein LOC111992720
EVM0000591	0.006	0	0	0	0	0	NA	K13947//auxin efflux carrier family	auxin efflux carrier component 2-like
EVM0000592	14.56	9.073	2.896	4.003	4.596	0.103	GO:0045229//external encapsulating structure organization;GO:0016052//carbohydrate catabolic process;GO:0044238//primary metabolic process;GO:0045488//pectin metabolic process;GO:0010393//galacturonan metabolic process;GO:0000272//polysaccharide catabolic process;GO:0045490//pectin catabolic process;GO:0009056//catabolic process;GO:0071554//cell wall organization or biogenesis;GO:0008152//metabol…	K01051//pectinesterase [EC:3.1.1.11]+ko00040//Pentose and glucuronate interconversions+ko01100//Metabolic pathways	probable pectinesterase 53
EVM0000593	25.313	26.166	28.903	28.08	27.903	29.476	GO:0005622//intracellular;GO:0012505//endomembrane system;GO:0043231//intracellular membrane-bounded organelle;GO:0016021//integral component of membrane;GO:0043226//organelle;GO:0110165//cellular anatomical entity;GO:0005794//Golgi apparatus;GO:0005737//cytoplasm;GO:0043229//intracellular organelle;GO:0016020//membrane;GO:0031224//intrinsic component of membrane;GO:0043227//membrane-bounded orga…	NA	transmembrane protein 87B
EVM0000594	0.06	0.083	0.05	0.023	0.023	0.543	NA	K10691//E3 ubiquitin-protein ligase UBR4 [EC:2.3.2.27];K01188//beta-glucosidase [EC:3.2.1.21]+ko01100//Metabolic pathways+ko00500//Starch and sucrose metabolism+ko01110//Biosynthesis of secondary metabolites+ko00460//Cyanoamino acid metabolism+ko00940//Phenylpropanoid biosynthesis;K01206//alpha-L-fucosidase [EC:3.2.1.51]+ko00511//Other glycan degradation;K14209//solute carrier family 36 (proton-c…	GDSL esterase/lipase 1-like
EVM0000595	65.173	35.963	10.253	15.746	17.663	8.546	GO:0009987//cellular process;GO:0044238//primary metabolic process;GO:0006412//translation;GO:1901576//organic substance biosynthetic process;GO:0008152//metabolic process;GO:0043604//amide biosynthetic process;GO:0043170//macromolecule metabolic process;GO:0043043//peptide biosynthetic process;GO:0009059//macromolecule biosynthetic process;GO:0043603//cellular amide metabolic process;GO:1901564/…	K02993//small subunit ribosomal protein S7e+ko03010//Ribosome	40S ribosomal protein S7-1-like
EVM0000596	0	0	0	0	0	0.033	GO:0016020//membrane;GO:0110165//cellular anatomical entity;GO:0016021//integral component of membrane;GO:0031224//intrinsic component of membrane;GO:0008233//peptidase activity;GO:0016825//hydrolase activity, acting on acid phosphorus-nitrogen bonds;GO:0008236//serine-type peptidase activity;GO:0070011//peptidase activity, acting on L-amino acid peptides;GO:0017171//serine hydrolase activity;GO:…	K07059//uncharacterized protein	RHOMBOID-like protein 5
EVM0000597	30.483	23.68	11.13	11.43	12.963	1.61	NA	NA	uncharacterized protein LOC112003388
EVM0000598	1.726	1.52	2.373	2.016	2.356	1.41	GO:0097435//supramolecular fiber organization;GO:0007015//actin filament organization;GO:0016043//cellular component organization;GO:0007010//cytoskeleton organization;GO:0030029//actin filament-based process;GO:0030036//actin cytoskeleton organization;GO:0006996//organelle organization;GO:0009987//cellular process;GO:0071840//cellular component organization or biogenesis;GO:0016459//myosin compl…	K10357//myosin V	myosin-12
EVM0000600	20.26	25.76	21.433	24.153	19.03	27.043	GO:0031224//intrinsic component of membrane;GO:0110165//cellular anatomical entity;GO:0016021//integral component of membrane;GO:0016020//membrane;GO:0016772//transferase activity, transferring phosphorus-containing groups;GO:0005488//binding;GO:0003824//catalytic activity;GO:0032559//adenyl ribonucleotide binding;GO:0035639//purine ribonucleoside triphosphate binding;GO:0030554//adenyl nucleotid…	K04733//interleukin-1 receptor-associated kinase 4 [EC:2.7.11.1]	probable receptor-like protein kinase At5g24010
EVM0000601	0.023	0	0	0	0	0	GO:0097159//organic cyclic compound binding;GO:1901363//heterocyclic compound binding;GO:0005488//binding;GO:0003676//nucleic acid binding;	NA	zinc finger protein ZAT5-like
EVM0000602	3.543	6.996	6.17	11.556	6.12	72.966	NA	K13420//LRR receptor-like serine/threonine-protein kinase FLS2 [EC:2.7.11.1]+ko04016//MAPK signaling pathway - plant+ko04626//Plant-pathogen interaction;K19613//leucine-rich repeat protein SHOC2	receptor-like protein 9DC3
EVM0000603	0.023	0	0	0	0	0	GO:0071669//plant-type cell wall organization or biogenesis;GO:0009664//plant-type cell wall organization;GO:0071840//cellular component organization or biogenesis;GO:0016043//cellular component organization;GO:0045229//external encapsulating structure organization;GO:0009987//cellular process;GO:0071555//cell wall organization;GO:0071554//cell wall organization or biogenesis;GO:0030312//external…	K20628//expansin	expansin-A7-like
EVM0000604	9.373	19.81	6.316	9.57	6.536	12.146	GO:0009056//catabolic process;GO:0008152//metabolic process;GO:0016787//hydrolase activity;GO:0003824//catalytic activity;	K20506//tuliposide A-converting enzyme [EC:4.2.99.22];K13258//2-hydroxyisoflavanone dehydratase [EC:4.2.1.105]+ko01110//Biosynthesis of secondary metabolites+ko00943//Isoflavonoid biosynthesis	probable carboxylesterase 7
EVM0000605	0	0.03	0.03	0.013	0.136	0.14	GO:0043170//macromolecule metabolic process;GO:1901566//organonitrogen compound biosynthetic process;GO:0070085//glycosylation;GO:0043413//macromolecule glycosylation;GO:0009101//glycoprotein biosynthetic process;GO:0071704//organic substance metabolic process;GO:0036211//protein modification process;GO:0006486//protein glycosylation;GO:0043412//macromolecule modification;GO:0044237//cellular met…	K20855//beta-1,3-galactosyltransferase 1/2/3/4/5/7/8 [EC:2.4.1.-]	probable beta-1
EVM0000607	0	0.033	0.073	0.033	0	0.11	NA	K12355//coniferyl-aldehyde dehydrogenase [EC:1.2.1.68]+ko00940//Phenylpropanoid biosynthesis	uncharacterized protein LOC112006982
EVM0000608	3.833	3.523	2.74	2.506	2.923	3.053	NA	K17710//pentatricopeptide repeat domain-containing protein 1;K17964//leucine-rich PPR motif-containing protein, mitochondrial	LOW QUALITY PROTEIN: pentatricopeptide repeat-containing protein At1g76280
EVM0000609	0.04	0	0	0	0	0	NA	K04733//interleukin-1 receptor-associated kinase 4 [EC:2.7.11.1];K17268//coatomer subunit epsilon;K20855//beta-1,3-galactosyltransferase 1/2/3/4/5/7/8 [EC:2.4.1.-];K05387//glutamate receptor, ionotropic, plant;K12447//UDP-sugar pyrophosphorylase [EC:2.7.7.64]+ko00520//Amino sugar and nucleotide sugar metabolism+ko00040//Pentose and glucuronate interconversions+ko01100//Metabolic pathways+ko00052/…	uncharacterized protein LOC111985499
EVM0000610	3.106	3.456	3.286	2.91	3.21	3.396	NA	NA	uncharacterized protein LOC111991084
EVM0000611	0.206	3.71	0.39	0.643	0.06	0.22	NA	NA	uncharacterized protein LOC112008476
EVM0000612	0	0	0	0	0.02	0.04	NA	K20299//vacuolar protein sorting-associated protein 53	uncharacterized protein LOC112005089
EVM0000614	0.093	0.036	0	0	0.02	0.286	NA	K07478//putative ATPase	uncharacterized protein LOC112000167
EVM0000615	4.17	3.283	4.29	3.94	4.543	9.636	NA	K20989//urea-proton symporter	urea-proton symporter DUR3 isoform X2
EVM0000616	0	0.02	0.046	0	0	0.196	NA	K07393//glutathionyl-hydroquinone reductase [EC:1.8.5.7];K01183//chitinase [EC:3.2.1.14]+ko00520//Amino sugar and nucleotide sugar metabolism+ko01100//Metabolic pathways;K13457//disease resistance protein RPM1+ko04626//Plant-pathogen interaction;K07478//putative ATPase;K07200//5'-AMP-activated protein kinase, regulatory gamma subunit	uncharacterized protein K02A2.6-like
EVM0000618	17.636	44.393	69.403	90.57	98.283	24.553	GO:0016747//transferase activity, transferring acyl groups other than amino-acyl groups;GO:0003824//catalytic activity;GO:0016740//transferase activity;GO:0016746//transferase activity, transferring acyl groups;	K13264//isoflavone 7-O-glucoside-6''-O-malonyltransferase [EC:2.3.1.115]+ko00943//Isoflavonoid biosynthesis+ko00944//Flavone and flavonol biosynthesis;K21383//anthocyanidin 3-O-glucoside 6''-O-acyltransferase [EC:2.3.1.215]+ko00942//Anthocyanin biosynthesis;K14329//agmatine coumaroyltransferase [EC:2.3.1.64 2.3.1.-]+ko00330//Arginine and proline metabolism	coumaroyl-CoA:anthocyanidin 3-O-glucoside-6''-O-coumaroyltransferase 1-like
EVM0000619	0.173	0.03	0.02	0.04	0.03	0.1	GO:0016021//integral component of membrane;GO:0016020//membrane;GO:0031224//intrinsic component of membrane;GO:0110165//cellular anatomical entity;	NA	adenylate-forming reductase 03009-like
EVM0000620	0.523	0.116	0.133	0.28	0.206	0.31	NA	K02986//small subunit ribosomal protein S4+ko03010//Ribosome	probable alkaline/neutral invertase F
EVM0000622	0.09	1.533	0.023	0.17	0.136	0.023	GO:0043227//membrane-bounded organelle;GO:0005622//intracellular;GO:0110165//cellular anatomical entity;GO:0043226//organelle;GO:0005634//nucleus;GO:0043231//intracellular membrane-bounded organelle;GO:0043229//intracellular organelle;GO:1901363//heterocyclic compound binding;GO:0005488//binding;GO:0003677//DNA binding;GO:0097159//organic cyclic compound binding;GO:0140110//transcription regulato…	K09286//EREBP-like factor	ethylene-responsive transcription factor ERF027-like
EVM0000623	20.676	26.55	24.56	45.613	30.056	76.616	GO:0140096//catalytic activity, acting on a protein;GO:0008233//peptidase activity;GO:0003824//catalytic activity;GO:0008236//serine-type peptidase activity;GO:0016825//hydrolase activity, acting on acid phosphorus-nitrogen bonds;GO:0004180//carboxypeptidase activity;GO:0070011//peptidase activity, acting on L-amino acid peptides;GO:0070008//serine-type exopeptidase activity;GO:0004185//serine-ty…	K09646//serine carboxypeptidase 1 [EC:3.4.16.-]	serine carboxypeptidase-like 51
EVM0000624	0	0	0.073	0	0.016	0	NA	K12355//coniferyl-aldehyde dehydrogenase [EC:1.2.1.68]+ko00940//Phenylpropanoid biosynthesis	uncharacterized protein LOC111985217
EVM0000625	7.673	6.683	7.943	6.84	7.273	10.28	NA	NA	UV-stimulated scaffold protein A homolog
EVM0000626	0.21	0.36	0.476	0.153	0.533	0.936	GO:0050896//response to stimulus;GO:0006952//defense response;GO:0006950//response to stress;	NA	NA
EVM0000627	3.14	4.656	11.246	11.523	7.483	9.26	GO:0043269//regulation of ion transport;GO:1903959//regulation of anion transmembrane transport;GO:0050789//regulation of biological process;GO:0051049//regulation of transport;GO:0034765//regulation of ion transmembrane transport;GO:0051955//regulation of amino acid transport;GO:0050794//regulation of cellular process;GO:0065007//biological regulation;GO:0044070//regulation of anion transport;GO…	K13128//zinc finger CCHC domain-containing protein 8	protein GLUTAMINE DUMPER 4-like
EVM0000628	0	0	0	0.066	0	0.166	NA	K12355//coniferyl-aldehyde dehydrogenase [EC:1.2.1.68]+ko00940//Phenylpropanoid biosynthesis;K08272//calcium binding protein 39	uncharacterized protein LOC111992654
EVM0000629	0.106	0	0.466	0	0.343	0.076	NA	K13428//LRR receptor-like serine/threonine-protein kinase EFR [EC:2.7.11.1]+ko04626//Plant-pathogen interaction	putative receptor-like protein kinase At3g47110
EVM0000630	0.516	27.746	0.493	1.196	0.136	0.583	NA	K15104//solute carrier family 25 (mitochondrial oxoglutarate transporter), member 11	mitochondrial uncoupling protein 5-like isoform X3
EVM0000631	43.78	44.566	35.24	39.04	27.88	60.603	GO:0007049//cell cycle;GO:0009987//cellular process;	NA	enhancer of rudimentary homolog
EVM0000635	27.66	22.873	21.203	20.416	24.76	24.376	GO:0065007//biological regulation;GO:0046578//regulation of Ras protein signal transduction;GO:0023051//regulation of signaling;GO:0010646//regulation of cell communication;GO:0032012//regulation of ARF protein signal transduction;GO:0050794//regulation of cellular process;GO:0009966//regulation of signal transduction;GO:0051056//regulation of small GTPase mediated signal transduction;GO:0048583/…	K13462//guanine nucleotide-exchange factor	brefeldin A-inhibited guanine nucleotide-exchange protein 5
EVM0000636	0	0.016	0	0.096	0	0.086	NA	K13457//disease resistance protein RPM1+ko04626//Plant-pathogen interaction;K07393//glutathionyl-hydroquinone reductase [EC:1.8.5.7];K01183//chitinase [EC:3.2.1.14]+ko00520//Amino sugar and nucleotide sugar metabolism+ko01100//Metabolic pathways;K00820//glucosamine---fructose-6-phosphate aminotransferase (isomerizing) [EC:2.6.1.16]+ko00250//Alanine, aspartate and glutamate metabolism+ko00520//Ami…	uncharacterized protein LOC112040561
EVM0000637	5.356	5.4	2.333	3.176	2.486	4.563	NA	K22823//non-structural maintenance of chromosomes element 3	melanoma-associated antigen D4
EVM0000638	0.046	0	0	0	0	0	NA	K20667//beta-amyrin 28-monooxygenase [EC:1.14.14.126]	uncharacterized protein LOC112035119
EVM0000639	24.623	15.103	15.763	13.303	15.536	0.68	NA	K22366//thioredoxin reductase-like selenoprotein T	selT-like protein
EVM0000640	12.82	6.963	4.353	4.366	5.813	8.246	GO:0016070//RNA metabolic process;GO:0071704//organic substance metabolic process;GO:1901360//organic cyclic compound metabolic process;GO:0046483//heterocycle metabolic process;GO:0006807//nitrogen compound metabolic process;GO:0006725//cellular aromatic compound metabolic process;GO:0010467//gene expression;GO:0009987//cellular process;GO:0090304//nucleic acid metabolic process;GO:0006396//RNA …	K14792//rRNA biogenesis protein RRP5	rRNA biogenesis protein RRP5
EVM0000641	0	0.013	0	0.026	0	0.04	NA	K20888//xyloglucan galactosyltransferase MUR3 [EC:2.4.1.-]	xyloglucan galactosyltransferase XLT2-like
EVM0000642	0.026	0.053	0.123	0.12	0.166	0.126	NA	NA	uncharacterized protein LOC112031966
EVM0000645	0	0	0	0.02	0	0	NA	K12391//AP-1 complex subunit gamma-1;K13447//respiratory burst oxidase [EC:1.6.3.- 1.11.1.-]+ko04016//MAPK signaling pathway - plant+ko04626//Plant-pathogen interaction;K20178//vacuolar protein sorting-associated protein 8;K20661//cytochrome P450 family 714 subfamily A polypeptide 1	uncharacterized protein LOC112008446
EVM0000646	0	0.013	0.046	0.09	0.06	0.113	NA	K00895//diphosphate-dependent phosphofructokinase [EC:2.7.1.90]+ko00010//Glycolysis / Gluconeogenesis+ko00030//Pentose phosphate pathway+ko01100//Metabolic pathways+ko00051//Fructose and mannose metabolism+ko01110//Biosynthesis of secondary metabolites;K15503//serine/threonine-protein phosphatase 6 regulatory ankyrin repeat subunit B	uncharacterized protein LOC112002172
EVM0000647	2.01	1.6	1.876	1.596	1.736	1.306	NA	K03283//heat shock 70kDa protein 1/2/6/8+ko03040//Spliceosome+ko04144//Endocytosis+ko04141//Protein processing in endoplasmic reticulum	heat shock cognate 70 kDa protein-like isoform X1
EVM0000648	0.043	0.13	0.09	0.263	0.046	0.046	GO:0016021//integral component of membrane;GO:0031224//intrinsic component of membrane;GO:0016020//membrane;GO:0110165//cellular anatomical entity;	NA	uncharacterized protein LOC112008452
EVM0000649	0	0.04	0	0	0	0	NA	K22804//structural maintenance of chromosomes protein 6;K02937//large subunit ribosomal protein L7e+ko03010//Ribosome;K22048//mechanosensitive ion channel protein 4/5/6/7/8/9/10;K19026//spatacsin	uncharacterized protein LOC112025837
EVM0000650	39.46	36.47	37.35	31.97	36.34	9.993	NA	K21596//calmodulin-binding transcription activator;K10393//kinesin family member 2/24;K16812//targeting protein for Xklp2	protein WVD2-like 3 isoform X2
EVM0000651	51.566	45.43	32.003	34.473	37.02	21.32	NA	NA	glutamyl-tRNA reductase-binding protein
EVM0000654	6.736	21.03	12.533	26.086	22.176	18.963	GO:0016021//integral component of membrane;GO:0016020//membrane;GO:0110165//cellular anatomical entity;GO:0031224//intrinsic component of membrane;	K11323//histone arginine demethylase JMJD6 [EC:1.14.11.-]	protein FANTASTIC FOUR 3
EVM0000655	0.013	0.026	0.036	0.02	0.026	0.196	GO:0110165//cellular anatomical entity;GO:0016020//membrane;GO:0031224//intrinsic component of membrane;GO:0016021//integral component of membrane;GO:0015078//proton transmembrane transporter activity;GO:0015291//secondary active transmembrane transporter activity;GO:0022890//inorganic cation transmembrane transporter activity;GO:0022853//active ion transmembrane transporter activity;GO:0015298//…	NA	cation/H(+) antiporter 15-like
EVM0000656	28.08	23.17	41.816	32.31	34.46	38.356	GO:0110165//cellular anatomical entity;GO:0016020//membrane;GO:0031224//intrinsic component of membrane;GO:0016021//integral component of membrane;	NA	uncharacterized protein LOC112002085
EVM0000657	0.106	0.04	0.083	0.06	0.046	0.07	NA	K01534//Cd2+/Zn2+-exporting ATPase [EC:3.6.3.3 3.6.3.5];K11323//histone arginine demethylase JMJD6 [EC:1.14.11.-]	uncharacterized protein LOC112011980
EVM0000658	16.126	16.136	5.543	7.873	6.72	9.036	NA	K02876//large subunit ribosomal protein L15+ko03010//Ribosome	uncharacterized protein LOC112015140
EVM0000659	0.016	0	0	0	0	0	NA	K12355//coniferyl-aldehyde dehydrogenase [EC:1.2.1.68]+ko00940//Phenylpropanoid biosynthesis;K13457//disease resistance protein RPM1+ko04626//Plant-pathogen interaction	uncharacterized protein LOC111985711
EVM0000660	0.51	0.436	0.756	0.563	0.79	0.663	GO:0005634//nucleus;GO:0043231//intracellular membrane-bounded organelle;GO:0043226//organelle;GO:0043227//membrane-bounded organelle;GO:0005622//intracellular;GO:0110165//cellular anatomical entity;GO:0043229//intracellular organelle;GO:1901363//heterocyclic compound binding;GO:0005488//binding;GO:0003677//DNA binding;GO:0003676//nucleic acid binding;GO:0097159//organic cyclic compound binding;	K15397//3-ketoacyl-CoA synthase [EC:2.3.1.199]+ko01100//Metabolic pathways+ko01110//Biosynthesis of secondary metabolites+ko00062//Fatty acid elongation;K22390//acid phosphatase type 7	protein RADIALIS-like 2
EVM0000662	13.186	13.926	27.69	20.76	20.83	24.91	NA	NA	hippocampus abundant transcript-like protein 1
EVM0000663	2.703	1.32	0.356	0.72	0.503	3.193	NA	NA	germin-like protein subfamily T member 2
EVM0000664	0	0.056	0	0.2	0.09	0.72	NA	K04733//interleukin-1 receptor-associated kinase 4 [EC:2.7.11.1]	wall-associated receptor kinase-like 20
EVM0000665	1.8	0.836	2.376	1.223	2.256	1.1	GO:0046872//metal ion binding;GO:0043167//ion binding;GO:0043169//cation binding;GO:0005488//binding;	K20523//SH3 domain-containing YSC84-like protein 1	uncharacterized protein LOC111987070
EVM0000666	0	0	0.03	0.03	0.02	0.033	NA	K14175//(3S,6E)-nerolidol synthase [EC:4.2.3.48]+ko00909//Sesquiterpenoid and triterpenoid biosynthesis+ko01100//Metabolic pathways;K00820//glucosamine---fructose-6-phosphate aminotransferase (isomerizing) [EC:2.6.1.16]+ko00250//Alanine, aspartate and glutamate metabolism+ko00520//Amino sugar and nucleotide sugar metabolism+ko01100//Metabolic pathways;K19525//vacuolar protein sorting-associated p…	uncharacterized protein LOC111994314
EVM0000667	5	2.9	3.206	3.463	2.313	0.406	GO:0071554//cell wall organization or biogenesis;GO:0045229//external encapsulating structure organization;GO:0071555//cell wall organization;GO:0009987//cellular process;GO:0016043//cellular component organization;GO:0071669//plant-type cell wall organization or biogenesis;GO:0071840//cellular component organization or biogenesis;GO:0009664//plant-type cell wall organization;GO:0110165//cellular…	K20628//expansin	expansin-A11
EVM0000668	13.123	10.893	9.296	8.966	9.753	7.35	GO:0044085//cellular component biogenesis;GO:0009987//cellular process;GO:0022607//cellular component assembly;GO:0065003//protein-containing complex assembly;GO:0034622//cellular protein-containing complex assembly;GO:0043933//protein-containing complex subunit organization;GO:0016043//cellular component organization;GO:0043248//proteasome assembly;GO:0071840//cellular component organization or …	K06693//26S proteasome non-ATPase regulatory subunit 9	26S proteasome non-ATPase regulatory subunit 9-like
EVM0000669	14.263	0.49	56.743	0.25	118.486	0.003	NA	K04733//interleukin-1 receptor-associated kinase 4 [EC:2.7.11.1]	protein P21-like
EVM0000670	2.73	2.15	3.126	1.483	2.466	1.263	GO:0005975//carbohydrate metabolic process;GO:0071704//organic substance metabolic process;GO:0008152//metabolic process;GO:0044238//primary metabolic process;GO:0005622//intracellular;GO:0005618//cell wall;GO:0043226//organelle;GO:0005773//vacuole;GO:0110165//cellular anatomical entity;GO:0043227//membrane-bounded organelle;GO:0043229//intracellular organelle;GO:0005737//cytoplasm;GO:0030312//ex…	K12309//beta-galactosidase [EC:3.2.1.23]+ko00600//Sphingolipid metabolism+ko00604//Glycosphingolipid biosynthesis - ganglio series+ko00531//Glycosaminoglycan degradation+ko00511//Other glycan degradation+ko01100//Metabolic pathways+ko00052//Galactose metabolism	beta-galactosidase 8
EVM0000675	13.453	9.983	10.283	9.59	9.973	7.983	GO:0006807//nitrogen compound metabolic process;GO:0008152//metabolic process;GO:0043167//ion binding;GO:0005488//binding;GO:0046872//metal ion binding;GO:0016151//nickel cation binding;GO:0043169//cation binding;GO:0046914//transition metal ion binding;	K03188//urease accessory protein	urease accessory protein F
EVM0000676	0.05	0.03	0.23	0.143	0.073	0.186	NA	K14452//gastric triacylglycerol lipase [EC:3.1.1.3]+ko01100//Metabolic pathways+ko00561//Glycerolipid metabolism;K01052//lysosomal acid lipase/cholesteryl ester hydrolase [EC:3.1.1.13]+ko00100//Steroid biosynthesis	triacylglycerol lipase 2
EVM0000677	0	0	0	0.016	0	0.016	NA	K17535//serine/threonine-protein kinase TNNI3K [EC:2.7.11.1];K01188//beta-glucosidase [EC:3.2.1.21]+ko01100//Metabolic pathways+ko00500//Starch and sucrose metabolism+ko01110//Biosynthesis of secondary metabolites+ko00460//Cyanoamino acid metabolism+ko00940//Phenylpropanoid biosynthesis;K22804//structural maintenance of chromosomes protein 6;K00962//polyribonucleotide nucleotidyltransferase [EC:2…	uncharacterized protein LOC111997115
EVM0000678	0.623	0.16	0.753	0.496	1.383	0.146	GO:0071704//organic substance metabolic process;GO:0006576//cellular biogenic amine metabolic process;GO:0006596//polyamine biosynthetic process;GO:0044249//cellular biosynthetic process;GO:0006807//nitrogen compound metabolic process;GO:1901576//organic substance biosynthetic process;GO:0009987//cellular process;GO:0009309//amine biosynthetic process;GO:0009058//biosynthetic process;GO:1901564//…	K00797//spermidine synthase [EC:2.5.1.16]+ko00410//beta-Alanine metabolism+ko00330//Arginine and proline metabolism+ko01100//Metabolic pathways+ko00270//Cysteine and methionine metabolism+ko00480//Glutathione metabolism	spermidine synthase 1-like
EVM0000680	0.053	0	0	0.026	0	0.056	NA	K00799//glutathione S-transferase [EC:2.5.1.18]+ko00480//Glutathione metabolism	probable glutathione S-transferase
EVM0000682	0	0	0	0.05	0	0.053	GO:0003676//nucleic acid binding;GO:0003723//RNA binding;GO:0005488//binding;GO:1901363//heterocyclic compound binding;GO:0097159//organic cyclic compound binding;	K13199//plasminogen activator inhibitor 1 RNA-binding protein	uncharacterized protein DDB_G0290685-like
EVM0000683	13.78	10.173	14.976	12.526	15.53	10.973	GO:0005488//binding;GO:0008289//lipid binding;	NA	protein ENHANCED DISEASE RESISTANCE 2-like
EVM0000684	0	0.153	0	0.193	0	0.453	NA	K15032//mTERF domain-containing protein, mitochondrial	transcription termination factor MTERF15
EVM0000685	2.766	3.033	3.21	2.75	3.523	2.216	NA	K03283//heat shock 70kDa protein 1/2/6/8+ko03040//Spliceosome+ko04144//Endocytosis+ko04141//Protein processing in endoplasmic reticulum	uncharacterized protein LOC112030680
EVM0000688	5.046	3.896	7.93	5.53	6.49	11.316	GO:2000112//regulation of cellular macromolecule biosynthetic process;GO:2001141//regulation of RNA biosynthetic process;GO:0006355//regulation of transcription, DNA-templated;GO:0031326//regulation of cellular biosynthetic process;GO:0060255//regulation of macromolecule metabolic process;GO:0010468//regulation of gene expression;GO:0019222//regulation of metabolic process;GO:0080090//regulation …	K14494//DELLA protein+ko04075//Plant hormone signal transduction;K14777//ATP-dependent RNA helicase DDX47/RRP3 [EC:3.6.4.13]	scarecrow-like transcription factor PAT1
EVM0000689	43.463	37.043	24.113	24.06	23.943	30.83	NA	K12900//FUS-interacting serine-arginine-rich protein 1+ko03040//Spliceosome	serine/arginine-rich SC35-like splicing factor SCL28 isoform X1
EVM0000690	0.296	2.16	1.586	2.273	0.816	2.843	NA	K14300//nuclear pore complex protein Nup133+ko03013//RNA transport;K12153//phenylalanine N-monooxygenase [EC:1.14.14.40]+ko00966//Glucosinolate biosynthesis+ko01110//Biosynthesis of secondary metabolites+ko00460//Cyanoamino acid metabolism+ko01210//2-Oxocarboxylic acid metabolism;K21596//calmodulin-binding transcription activator	uncharacterized protein LOC112005206
EVM0000691	0.026	0.14	0.076	0.05	0.026	0	NA	K01213//galacturan 1,4-alpha-galacturonidase [EC:3.2.1.67]+ko00040//Pentose and glucuronate interconversions+ko01100//Metabolic pathways	exopolygalacturonase-like
EVM0000692	0.163	0.05	0	0.06	0.156	0.25	NA	K15095//(+)-neomenthol dehydrogenase [EC:1.1.1.208]+ko00902//Monoterpenoid biosynthesis+ko01110//Biosynthesis of secondary metabolites	salutaridine reductase-like
EVM0000693	18.483	10.923	5.363	6.526	6.17	4.25	NA	K13173//arginine and glutamate-rich protein 1	uncharacterized protein At1g10890-like
EVM0000694	2.65	2.426	1.276	1.193	0.59	0.93	GO:0071840//cellular component organization or biogenesis;GO:0071555//cell wall organization;GO:0009664//plant-type cell wall organization;GO:0016043//cellular component organization;GO:0009987//cellular process;GO:0045229//external encapsulating structure organization;GO:0071669//plant-type cell wall organization or biogenesis;GO:0071554//cell wall organization or biogenesis;GO:0005576//extracel…	K20628//expansin	expansin-A20
EVM0000695	46.213	37.033	36.7	33.316	39.293	34.276	GO:0032991//protein-containing complex;GO:0005737//cytoplasm;GO:0110165//cellular anatomical entity;GO:0005622//intracellular;GO:1901363//heterocyclic compound binding;GO:0008135//translation factor activity, RNA binding;GO:0005488//binding;GO:0003676//nucleic acid binding;GO:0045182//translation regulator activity;GO:0003743//translation initiation factor activity;GO:0097159//organic cyclic comp…	K03260//translation initiation factor 4G+ko03013//RNA transport	eukaryotic translation initiation factor-like
EVM0000696	0	0.02	0.02	0.02	0	0.02	GO:1901362//organic cyclic compound biosynthetic process;GO:2001141//regulation of RNA biosynthetic process;GO:0046483//heterocycle metabolic process;GO:1901576//organic substance biosynthetic process;GO:0032774//RNA biosynthetic process;GO:0009058//biosynthetic process;GO:0022607//cellular component assembly;GO:0050794//regulation of cellular process;GO:0051252//regulation of RNA metabolic proce…	K03124//transcription initiation factor TFIIB+ko03022//Basal transcription factors	transcription initiation factor IIB-like
EVM0000697	9.91	4.34	5.263	3.03	6.746	5.603	NA	K06961//ribosomal RNA assembly protein	KRR1 small subunit processome component homolog
EVM0000698	1.356	8.156	7.46	9.98	8.51	12.233	GO:0009638//phototropism;GO:0009637//response to blue light;GO:0050896//response to stimulus;GO:0009314//response to radiation;GO:0009605//response to external stimulus;GO:0009606//tropism;GO:0009628//response to abiotic stimulus;GO:0009416//response to light stimulus;GO:0016740//transferase activity;GO:0003824//catalytic activity;GO:0016772//transferase activity, transferring phosphorus-containi…	NA	LOW QUALITY PROTEIN: protein PHYTOCHROME KINASE SUBSTRATE 3-like
EVM0000700	5.486	5.136	5.063	5.57	4.066	5.76	NA	K13484//5-hydroxyisourate hydrolase / 2-oxo-4-hydroxy-4-carboxy-5-ureidoimidazoline decarboxylase [EC:3.5.2.17 4.1.1.97]+ko00230//Purine metabolism+ko01100//Metabolic pathways;K05909//laccase [EC:1.10.3.2];K07517//Delta3-Delta2-enoyl-CoA isomerase [EC:5.3.3.8]+ko00071//Fatty acid degradation	L10-interacting MYB domain-containing protein-like
EVM0000701	86.166	108.85	88.713	96.776	77.286	57.053	GO:0003700//DNA-binding transcription factor activity;GO:0140110//transcription regulator activity;	K16221//transcription factor TCP21 (protein CCA1 HIKING EXPEDITION)+ko04712//Circadian rhythm - plant	transcription factor TCP7-like
EVM0000702	1.913	0.076	1.406	0.133	1.366	0.376	NA	K22038//volume-regulated anion channel;K07466//replication factor A1+ko03420//Nucleotide excision repair+ko03030//DNA replication+ko03440//Homologous recombination+ko03430//Mismatch repair;K13459//disease resistance protein RPS2+ko04626//Plant-pathogen interaction;K08852//serine/threonine-protein kinase/endoribonuclease IRE1 [EC:2.7.11.1 3.1.26.-]+ko04141//Protein processing in endoplasmic reticu…	TMV resistance protein N-like
EVM0000703	0.056	0.05	0.263	0.166	0.246	0.023	NA	NA	oligopeptide transporter 1-like
EVM0000704	18.583	16.773	13.743	14.196	13.486	10.753	NA	NA	uncharacterized protein LOC112010470
EVM0000705	21.363	33.646	17.88	28.03	19.463	8.033	NA	K22418//11beta/17beta-hydroxysteroid dehydrogenase [EC:1.1.1.146 1.1.1.-]	11-beta-hydroxysteroid dehydrogenase 1B-like
EVM0000707	1.523	1.766	3.413	5.453	3.606	10.56	GO:0043227//membrane-bounded organelle;GO:0043231//intracellular membrane-bounded organelle;GO:0043226//organelle;GO:0110165//cellular anatomical entity;GO:0005622//intracellular;GO:0043229//intracellular organelle;GO:0005634//nucleus;GO:0003677//DNA binding;GO:1901363//heterocyclic compound binding;GO:0003676//nucleic acid binding;GO:0005488//binding;GO:0097159//organic cyclic compound binding;	K09422//transcription factor MYB, plant	transcription factor MYB102-like
EVM0000708	1.59	5.076	6.516	8.263	5.526	8.176	GO:0032553//ribonucleotide binding;GO:0017076//purine nucleotide binding;GO:1901363//heterocyclic compound binding;GO:0097367//carbohydrate derivative binding;GO:1901265//nucleoside phosphate binding;GO:0005524//ATP binding;GO:0000166//nucleotide binding;GO:0097159//organic cyclic compound binding;GO:0003824//catalytic activity;GO:0004672//protein kinase activity;GO:0016301//kinase activity;GO:00…	K04733//interleukin-1 receptor-associated kinase 4 [EC:2.7.11.1]	receptor-like cytosolic serine/threonine-protein kinase RBK2
EVM0000709	0.023	0.043	0.033	0.026	0.053	0.026	NA	K14638//solute carrier family 15 (peptide/histidine transporter), member 3/4	protein NRT1/ PTR FAMILY 5.10-like isoform X1
EVM0000711	17.866	27.89	40.373	41.913	29.436	42.34	GO:0004672//protein kinase activity;GO:0004674//protein serine/threonine kinase activity;GO:0032559//adenyl ribonucleotide binding;GO:1901265//nucleoside phosphate binding;GO:0097159//organic cyclic compound binding;GO:0000166//nucleotide binding;GO:0016740//transferase activity;GO:0005488//binding;GO:0032555//purine ribonucleotide binding;GO:0097367//carbohydrate derivative binding;GO:0035639//p…	K14498//serine/threonine-protein kinase SRK2 [EC:2.7.11.1]+ko04016//MAPK signaling pathway - plant+ko04075//Plant hormone signal transduction	serine/threonine-protein kinase SRK2E
EVM0000712	10.02	8.336	11.576	10.196	10.946	10.83	GO:0110165//cellular anatomical entity;GO:0016021//integral component of membrane;GO:0031224//intrinsic component of membrane;GO:0016020//membrane;GO:0016409//palmitoyltransferase activity;GO:0016746//transferase activity, transferring acyl groups;GO:0019707//protein-cysteine S-acyltransferase activity;GO:0019706//protein-cysteine S-palmitoyltransferase activity;GO:0140096//catalytic activity, ac…	K20032//palmitoyltransferase ZDHHC13/17 [EC:2.3.1.225]	probable protein S-acyltransferase 23
EVM0000713	0	0.563	0	0	0	0	GO:0042221//response to chemical;GO:0050896//response to stimulus;GO:0009725//response to hormone;GO:0009733//response to auxin;GO:0009719//response to endogenous stimulus;GO:0010033//response to organic substance;	K14488//SAUR family protein+ko04075//Plant hormone signal transduction	auxin-responsive protein SAUR50-like
EVM0000715	27.203	18.503	26.426	16.973	23.916	12.113	GO:0110165//cellular anatomical entity;GO:0016020//membrane;GO:0016021//integral component of membrane;GO:0031224//intrinsic component of membrane;GO:0042626//ATPase-coupled transmembrane transporter activity;GO:0043167//ion binding;GO:0097159//organic cyclic compound binding;GO:0015085//calcium ion transmembrane transporter activity;GO:0036094//small molecule binding;GO:0015662//ion transmembran…	K01537//Ca2+-transporting ATPase [EC:3.6.3.8]	calcium-transporting ATPase 8
EVM0000716	0	0	0	0	0	0.043	NA	K14857//AdoMet-dependent rRNA methyltransferase SPB1 [EC:2.1.1.-];K14677//aminoacylase [EC:3.5.1.14]+ko00220//Arginine biosynthesis+ko01230//Biosynthesis of amino acids+ko01100//Metabolic pathways+ko01110//Biosynthesis of secondary metabolites+ko01210//2-Oxocarboxylic acid metabolism	uncharacterized protein LOC112007343
EVM0000717	0	0.02	0.086	0.056	0.09	0.09	NA	K20718//LRR receptor-like serine/threonine-protein kinase ERECTA [EC:2.7.11.1]+ko04016//MAPK signaling pathway - plant;K08286//protein-serine/threonine kinase [EC:2.7.11.-]	MDIS1-interacting receptor like kinase 2-like
EVM0000718	16.863	21.196	27.456	29.293	31.366	51.293	NA	K01381//saccharopepsin [EC:3.4.23.25];K01379//cathepsin D [EC:3.4.23.5]	aspartyl protease family protein 1-like
EVM0000719	3.966	2.673	1.496	1.656	1.67	2.23	GO:0005488//binding;GO:1901363//heterocyclic compound binding;GO:0003676//nucleic acid binding;GO:0003723//RNA binding;GO:0097159//organic cyclic compound binding;GO:0003725//double-stranded RNA binding;	K04499//RuvB-like protein 1 (pontin 52);K19612//2',5'-phosphodiesterase [EC:3.1.13.4 3.1.4.-];K07566//L-threonylcarbamoyladenylate synthase [EC:2.7.7.87]	yrdC domain-containing protein
EVM0000720	0	0	0.026	0	0	0.033	NA	K06955//uncharacterized protein	uncharacterized protein LOC112032104 isoform X1
EVM0000721	0.01	0.01	0.01	0	0.013	0.036	GO:0006810//transport;GO:0008643//carbohydrate transport;GO:0051179//localization;GO:0051234//establishment of localization;GO:0071702//organic substance transport;GO:0016020//membrane;GO:0031224//intrinsic component of membrane;GO:0016021//integral component of membrane;GO:0110165//cellular anatomical entity;GO:0005215//transporter activity;GO:0022857//transmembrane transporter activity;	K08150//MFS transporter, SP family, solute carrier family 2 (myo-inositol transporter), member 13	sugar transport protein 10-like
EVM0000722	1.19	0.38	0.3	0.076	0.296	0.253	NA	K07478//putative ATPase;K10599//pre-mRNA-processing factor 19 [EC:2.3.2.27]+ko03040//Spliceosome+ko04120//Ubiquitin mediated proteolysis;K04733//interleukin-1 receptor-associated kinase 4 [EC:2.7.11.1];K01303//acylaminoacyl-peptidase [EC:3.4.19.1];K17541//SCY1-like protein 2	uncharacterized protein LOC112032374
EVM0000723	4.413	0.35	0.61	0.276	0.336	1.71	NA	K05278//flavonol synthase [EC:1.14.20.6]+ko01100//Metabolic pathways+ko01110//Biosynthesis of secondary metabolites+ko00941//Flavonoid biosynthesis;K06892//feruloyl-CoA ortho-hydroxylase [EC:1.14.11.-]+ko01110//Biosynthesis of secondary metabolites+ko00940//Phenylpropanoid biosynthesis	protein DMR6-LIKE OXYGENASE 2-like
EVM0000724	9.16	7.896	8.1	6.4	8.093	9.033	NA	NA	uncharacterized protein LOC112022753 isoform X1
EVM0000725	15.66	7.146	6.15	5.906	5.29	4.15	GO:0005739//mitochondrion;GO:0016020//membrane;GO:0031966//mitochondrial membrane;GO:0031967//organelle envelope;GO:0005622//intracellular;GO:0031090//organelle membrane;GO:0043229//intracellular organelle;GO:0005737//cytoplasm;GO:0043231//intracellular membrane-bounded organelle;GO:0110165//cellular anatomical entity;GO:0043226//organelle;GO:0031975//envelope;GO:0070469//respirasome;GO:0019866//…	K18160//NADH dehydrogenase [ubiquinone] 1 alpha subcomplex assembly factor 2	NADH dehydrogenase
EVM0000726	0	0.02	0.003	0	0.01	0	NA	K15718//linoleate 9S-lipoxygenase [EC:1.13.11.58]+ko00591//Linoleic acid metabolism	uncharacterized protein LOC112039031
EVM0000727	52.536	51.743	40.476	44.79	41.296	44.72	NA	K10635//E3 ubiquitin-protein ligase Arkadia [EC:2.3.2.27]	probable E3 ubiquitin-protein ligase RHG1A isoform X1
EVM0000728	0	0.016	0	0	0	0.04	NA	K12355//coniferyl-aldehyde dehydrogenase [EC:1.2.1.68]+ko00940//Phenylpropanoid biosynthesis;K08272//calcium binding protein 39	uncharacterized protein LOC111997487
EVM0000729	6.893	4.686	3.716	4.166	3.906	3.76	GO:0016021//integral component of membrane;GO:0016020//membrane;GO:0110165//cellular anatomical entity;GO:0031224//intrinsic component of membrane;	K07252//dolichyldiphosphatase [EC:3.6.1.43]+ko00510//N-Glycan biosynthesis	lipid phosphate phosphatase epsilon 2
EVM0000730	27.303	22.116	10.066	12.72	11.633	3.593	GO:0016020//membrane;GO:0016021//integral component of membrane;GO:0110165//cellular anatomical entity;GO:0031224//intrinsic component of membrane;GO:0016409//palmitoyltransferase activity;GO:0140096//catalytic activity, acting on a protein;GO:0016417//S-acyltransferase activity;GO:0019707//protein-cysteine S-acyltransferase activity;GO:0019706//protein-cysteine S-palmitoyltransferase activity;GO…	K20027//palmitoyltransferase ZDHHC1/11 [EC:2.3.1.225]	protein S-acyltransferase 21
EVM0000731	11.026	11.106	11.933	11.996	18.843	34.726	NA	K00913//inositol-1,3,4-trisphosphate 5/6-kinase / inositol-tetrakisphosphate 1-kinase [EC:2.7.1.159 2.7.1.134]+ko01100//Metabolic pathways+ko04070//Phosphatidylinositol signaling system+ko00562//Inositol phosphate metabolism	inositol-tetrakisphosphate 1-kinase 3-like isoform X1
EVM0000732	0	0	0	0.013	0	0	NA	K02925//large subunit ribosomal protein L3e+ko03010//Ribosome	uncharacterized protein LOC111988442
EVM0000733	38.313	32.38	35.22	32.116	33.186	17.37	GO:0110165//cellular anatomical entity;GO:0016020//membrane;	K20891//beta-glucuronosyltransferase [EC:2.4.1.-]	beta-glucuronosyltransferase GlcAT14A
EVM0000734	8.156	8.016	7.07	7.653	7.093	13.466	GO:0006777//Mo-molybdopterin cofactor biosynthetic process;GO:0044237//cellular metabolic process;GO:0043545//molybdopterin cofactor metabolic process;GO:0044260//cellular macromolecule metabolic process;GO:0006796//phosphate-containing compound metabolic process;GO:0046483//heterocycle metabolic process;GO:0051189//prosthetic group metabolic process;GO:0019538//protein metabolic process;GO:00181…	K15376//gephyrin [EC:2.10.1.1 2.7.7.75]+ko01100//Metabolic pathways+ko00790//Folate biosynthesis	molybdopterin biosynthesis protein CNX1 isoform X1
EVM0000735	32.746	31.353	33.746	32.18	32.79	19.536	NA	NA	uncharacterized protein LOC112030857
EVM0000736	0.916	0	0.47	0	0.596	0	NA	K05658//ATP-binding cassette, subfamily B (MDR/TAP), member 1 [EC:7.6.2.2]+ko02010//ABC transporters;K14326//regulator of nonsense transcripts 1 [EC:3.6.4.-]+ko03015//mRNA surveillance pathway+ko03013//RNA transport;K17964//leucine-rich PPR motif-containing protein, mitochondrial;K01230//mannosyl-oligosaccharide alpha-1,2-mannosidase [EC:3.2.1.113]+ko04141//Protein processing in endoplasmic retic…	uncharacterized protein LOC112017399
EVM0000737	0	0	0.033	0	0	0	GO:1901360//organic cyclic compound metabolic process;GO:0006807//nitrogen compound metabolic process;GO:0032196//transposition;GO:0009987//cellular process;GO:0034641//cellular nitrogen compound metabolic process;GO:0044260//cellular macromolecule metabolic process;GO:0008152//metabolic process;GO:0006139//nucleobase-containing compound metabolic process;GO:0090304//nucleic acid metabolic proces…	K17086//transmembrane 9 superfamily member 2/4;K17604//zinc finger SWIM domain-containing protein 3	uncharacterized protein LOC111990321
EVM0000738	29.836	28.27	34.693	35.073	33.373	50.426	GO:0003677//DNA binding;GO:0005488//binding;GO:0003676//nucleic acid binding;GO:1901363//heterocyclic compound binding;GO:0097159//organic cyclic compound binding;	K21596//calmodulin-binding transcription activator	calmodulin-binding transcription activator 3-like
EVM0000739	12.18	10.653	10.713	11.616	13.156	17.313	GO:0006810//transport;GO:0042886//amide transport;GO:0051234//establishment of localization;GO:0051179//localization;GO:0046907//intracellular transport;GO:0015833//peptide transport;GO:0015031//protein transport;GO:0008104//protein localization;GO:0071702//organic substance transport;GO:0009987//cellular process;GO:0045184//establishment of protein localization;GO:0034613//cellular protein local…	K18466//vacuolar protein sorting-associated protein 26+ko04144//Endocytosis	vacuolar protein sorting-associated protein 26A-like
EVM0000740	62.8	48.32	23.176	28.713	27.49	18.483	GO:0005622//intracellular;GO:0032991//protein-containing complex;GO:1905368//peptidase complex;GO:0000502//proteasome complex;GO:1905369//endopeptidase complex;GO:0005838//proteasome regulatory particle;GO:0022624//proteasome accessory complex;GO:1902494//catalytic complex;	K03038//26S proteasome regulatory subunit N8+ko03050//Proteasome	26S proteasome non-ATPase regulatory subunit 7 homolog A-like
EVM0000741	83.693	71.146	81.41	69.986	73.223	74.51	GO:0016773//phosphotransferase activity, alcohol group as acceptor;GO:1901265//nucleoside phosphate binding;GO:0004672//protein kinase activity;GO:0097367//carbohydrate derivative binding;GO:0043167//ion binding;GO:0035639//purine ribonucleoside triphosphate binding;GO:0140096//catalytic activity, acting on a protein;GO:0097159//organic cyclic compound binding;GO:0003824//catalytic activity;GO:00…	K02218//casein kinase 1 [EC:2.7.11.1]	casein kinase 1-like protein 1
EVM0000742	19.206	12.353	17.07	15.533	16.89	12.46	GO:0031224//intrinsic component of membrane;GO:0016021//integral component of membrane;GO:0016020//membrane;GO:0110165//cellular anatomical entity;	K16302//metal transporter CNNM	DUF21 domain-containing protein At1g47330
EVM0000743	5.876	4.566	2.33	3.26	2.52	0.516	GO:0110165//cellular anatomical entity;GO:0016021//integral component of membrane;GO:0031224//intrinsic component of membrane;GO:0016020//membrane;GO:1901363//heterocyclic compound binding;GO:0003824//catalytic activity;GO:0004497//monooxygenase activity;GO:0016491//oxidoreductase activity;GO:0097159//organic cyclic compound binding;GO:0046872//metal ion binding;GO:0043167//ion binding;GO:0020037…	K20617//cytochrome P450 family 71 subfamily A	cytochrome P450 71A1-like
EVM0000744	0	0.023	0	0	0	0.023	NA	K09420//transcriptional activator Myb;K09422//transcription factor MYB, plant	transcription factor MYB77-like
EVM0000745	37.123	27.203	29.956	32.31	29.333	22.016	GO:0045185//maintenance of protein location;GO:0051235//maintenance of location;GO:0006810//transport;GO:0035437//maintenance of protein localization in endoplasmic reticulum;GO:0006621//protein retention in ER lumen;GO:0033365//protein localization to organelle;GO:0048193//Golgi vesicle transport;GO:0072595//maintenance of protein localization in organelle;GO:0051641//cellular localization;GO:00…	K10949//ER lumen protein retaining receptor	ER lumen protein-retaining receptor A
EVM0000746	8.903	42.65	30.493	53.516	45.773	23.476	GO:0003824//catalytic activity;GO:0016853//isomerase activity;	K17911//beta-carotene isomerase [EC:5.2.1.14]+ko00906//Carotenoid biosynthesis+ko01110//Biosynthesis of secondary metabolites	beta-carotene isomerase D27
EVM0000748	14.103	7.48	18.09	8.693	17.326	12.78	NA	K10765//alkylated DNA repair protein alkB homolog 1 [EC:1.14.11.51 4.2.99.18 1.14.11.-]	uncharacterized protein LOC112013105 isoform X2
EVM0000749	0	0.03	0.01	0.013	0.01	0	GO:0110165//cellular anatomical entity;GO:0016020//membrane;GO:0016021//integral component of membrane;GO:0031224//intrinsic component of membrane;GO:0000166//nucleotide binding;GO:0017076//purine nucleotide binding;GO:0043168//anion binding;GO:0097367//carbohydrate derivative binding;GO:0036094//small molecule binding;GO:0016787//hydrolase activity;GO:0015399//primary active transmembrane transp…	K05666//ATP-binding cassette, subfamily C (CFTR/MRP), member 2+ko02010//ABC transporters;K05665//ATP-binding cassette, subfamily C (CFTR/MRP), member 1 [EC:7.6.2.3]+ko02010//ABC transporters	putative ABC transporter C family member 15
EVM0000750	2.5	2.573	3.003	2.556	2.45	2.776	NA	NA	uncharacterized protein LOC112038701
EVM0000751	0.29	0.513	0.57	0.723	0.753	1.646	NA	NA	uncharacterized protein LOC111986650
EVM0000752	76.86	51.25	34.76	34.366	35.73	25.913	GO:0009059//macromolecule biosynthetic process;GO:0044237//cellular metabolic process;GO:0044249//cellular biosynthetic process;GO:0140053//mitochondrial gene expression;GO:0043603//cellular amide metabolic process;GO:1901576//organic substance biosynthetic process;GO:0043604//amide biosynthetic process;GO:0006412//translation;GO:0006518//peptide metabolic process;GO:0009058//biosynthetic process…	K17424//large subunit ribosomal protein L43	54S ribosomal protein L51
EVM0000754	6.54	4.86	21.096	13.833	15.786	22.076	GO:1901135//carbohydrate derivative metabolic process;GO:0006002//fructose 6-phosphate metabolic process;GO:0008152//metabolic process;GO:0009987//cellular process;GO:0044237//cellular metabolic process;GO:0006793//phosphorus metabolic process;GO:0006796//phosphate-containing compound metabolic process;GO:0019637//organophosphate metabolic process;GO:0071704//organic substance metabolic process;G…	K00850//6-phosphofructokinase 1 [EC:2.7.1.11]+ko00010//Glycolysis / Gluconeogenesis+ko00030//Pentose phosphate pathway+ko01230//Biosynthesis of amino acids+ko03018//RNA degradation+ko01100//Metabolic pathways+ko00052//Galactose metabolism+ko00051//Fructose and mannose metabolism+ko01110//Biosynthesis of secondary metabolites+ko01200//Carbon metabolism	ATP-dependent 6-phosphofructokinase 2
EVM0000755	24.733	10.903	6.34	5.99	9.176	5.14	NA	K14824//ribosome biogenesis protein ERB1	ribosome biogenesis protein BOP1 homolog isoform X1
EVM0000756	0.433	0	0.396	0	0.206	0	NA	K14300//nuclear pore complex protein Nup133+ko03013//RNA transport;K21596//calmodulin-binding transcription activator;K12614//ATP-dependent RNA helicase DDX6/DHH1 [EC:3.6.4.13]+ko03018//RNA degradation	uncharacterized protein LOC112024082 isoform X3
EVM0000757	0	0	0	0	0.036	0	NA	NA	uncharacterized protein LOC112004210
EVM0000758	29.866	32.936	62.353	60.483	38.586	94.093	NA	K01240//uridine nucleosidase [EC:3.2.2.3]+ko00760//Nicotinate and nicotinamide metabolism+ko00240//Pyrimidine metabolism	probable uridine nucleosidase 2
EVM0000759	125.93	79.49	47.13	48.763	65.253	47.793	GO:0006412//translation;GO:0006413//translational initiation;GO:1901566//organonitrogen compound biosynthetic process;GO:0019538//protein metabolic process;GO:0065003//protein-containing complex assembly;GO:1901576//organic substance biosynthetic process;GO:0022613//ribonucleoprotein complex biogenesis;GO:0022618//ribonucleoprotein complex assembly;GO:0022607//cellular component assembly;GO:00440…	K03254//translation initiation factor 3 subunit A+ko03013//RNA transport	eukaryotic translation initiation factor 3 subunit A-like
EVM0000760	0.98	0.5	0.18	0.503	0.486	0.19	NA	K02876//large subunit ribosomal protein L15+ko03010//Ribosome	uncharacterized protein LOC112004604
EVM0000761	0.013	0	0.023	0.023	0	0	GO:0016020//membrane;GO:0110165//cellular anatomical entity;GO:0031224//intrinsic component of membrane;GO:0016021//integral component of membrane;	K14209//solute carrier family 36 (proton-coupled amino acid transporter)	amino acid permease 1-like
EVM0000762	15.193	11.8	3.756	5.61	2.793	0.28	NA	K12741//heterogeneous nuclear ribonucleoprotein A1/A3+ko03040//Spliceosome	RNA-binding protein 38
EVM0000763	0.326	0.543	1.806	1.456	2.046	1.88	NA	K15503//serine/threonine-protein phosphatase 6 regulatory ankyrin repeat subunit B	uncharacterized protein LOC111993862
EVM0000764	16.653	11.696	62.6	37.193	36.68	24.986	NA	NA	uncharacterized protein LOC112036000
EVM0000765	0	0	0	0.023	0	0.05	GO:0016021//integral component of membrane;GO:0031224//intrinsic component of membrane;GO:0110165//cellular anatomical entity;GO:0016020//membrane;	K22697//sphingomyelin synthase-related protein 1	phosphatidylinositol:ceramide inositolphosphotransferase 1-like
EVM0000766	0.953	1.57	0.73	1.146	0.886	2.68	NA	K07466//replication factor A1+ko03420//Nucleotide excision repair+ko03030//DNA replication+ko03440//Homologous recombination+ko03430//Mismatch repair;K13459//disease resistance protein RPS2+ko04626//Plant-pathogen interaction;K22038//volume-regulated anion channel;K13414//mitogen-activated protein kinase kinase kinase 1 [EC:2.7.11.25]+ko04016//MAPK signaling pathway - plant+ko04626//Plant-pathoge…	toll/interleukin-1 receptor-like protein
EVM0000767	44.62	65.806	109.633	92.47	75.29	124.676	NA	NA	uncharacterized protein LOC111987401
EVM0000768	0	0.623	0	0.943	0	1.273	NA	K09553//stress-induced-phosphoprotein 1	hsp70-Hsp90 organizing protein 2-like
EVM0000770	14.743	11.836	11.8	11.633	12.53	14.963	NA	K17065//dynamin 1-like protein [EC:3.6.5.5]	dynamin-related protein 3A-like
EVM0000771	16.413	10.24	0.766	1.473	1.85	0.69	GO:0022402//cell cycle process;GO:0007049//cell cycle;GO:1903047//mitotic cell cycle process;GO:0000070//mitotic sister chromatid segregation;GO:0007076//mitotic chromosome condensation;GO:0051276//chromosome organization;GO:0071103//DNA conformation change;GO:0051301//cell division;GO:0006996//organelle organization;GO:0048285//organelle fission;GO:0140014//mitotic nuclear division;GO:0000280//n…	K06676//condensin complex subunit 2	condensin complex subunit 2
EVM0000773	2.72	2.613	1.87	2.506	2.27	1.976	NA	K21482//benzoate O-methyltransferase [EC:2.1.1.273];K21483//salicylate 1-O-methyltransferase [EC:2.1.1.274]	salicylate carboxymethyltransferase-like
EVM0000774	0	1.89	0	0.366	0	0.02	NA	K04733//interleukin-1 receptor-associated kinase 4 [EC:2.7.11.1]	G-type lectin S-receptor-like serine/threonine-protein kinase LECRK3
EVM0000776	44.01	35.833	50.34	38.69	51.066	75.363	GO:0015980//energy derivation by oxidation of organic compounds;GO:0006099//tricarboxylic acid cycle;GO:0045333//cellular respiration;GO:0009987//cellular process;GO:0055114//oxidation-reduction process;GO:0044238//primary metabolic process;GO:0008152//metabolic process;GO:0044237//cellular metabolic process;GO:0006091//generation of precursor metabolites and energy;GO:0009060//aerobic respiratio…	K00164//2-oxoglutarate dehydrogenase E1 component [EC:1.2.4.2]+ko00310//Lysine degradation+ko00020//Citrate cycle (TCA cycle)+ko00380//Tryptophan metabolism+ko01100//Metabolic pathways+ko01110//Biosynthesis of secondary metabolites+ko01200//Carbon metabolism	2-oxoglutarate dehydrogenase
EVM0000777	6.08	2.653	1.796	1.413	1.403	0.286	NA	K14491//two-component response regulator ARR-B family+ko04075//Plant hormone signal transduction	putative two-component response regulator ARR20 isoform X1
EVM0000778	19.65	33.616	51.21	35.453	38.983	30.626	GO:0009987//cellular process;GO:0006810//transport;GO:0051234//establishment of localization;GO:0055085//transmembrane transport;GO:0051179//localization;GO:0016020//membrane;GO:0110165//cellular anatomical entity;GO:0016021//integral component of membrane;GO:0031224//intrinsic component of membrane;	NA	oligopeptide transporter 4-like
EVM0000779	0.173	0.206	7.17	4.256	5.373	10.613	NA	K14638//solute carrier family 15 (peptide/histidine transporter), member 3/4	protein NRT1/ PTR FAMILY 2.7-like isoform X2
EVM0000781	0	0	0	0	0	0.016	NA	K02704//photosystem II CP47 chlorophyll apoprotein+ko01100//Metabolic pathways+ko00195//Photosynthesis;K14175//(3S,6E)-nerolidol synthase [EC:4.2.3.48]+ko00909//Sesquiterpenoid and triterpenoid biosynthesis+ko01100//Metabolic pathways;K07478//putative ATPase;K02516//type II protein arginine methyltransferase [EC:2.1.1.320]+ko03013//RNA transport;K14611//solute carrier family 23 (nucleobase transp…	uncharacterized protein LOC112005238
EVM0000782	0	0.036	0.02	0	0.036	0.156	NA	K07478//putative ATPase;K14175//(3S,6E)-nerolidol synthase [EC:4.2.3.48]+ko00909//Sesquiterpenoid and triterpenoid biosynthesis+ko01100//Metabolic pathways;K02704//photosystem II CP47 chlorophyll apoprotein+ko01100//Metabolic pathways+ko00195//Photosynthesis;K00108//choline dehydrogenase [EC:1.1.99.1]+ko01100//Metabolic pathways+ko00260//Glycine, serine and threonine metabolism;K02516//type II pr…	uncharacterized protein LOC111998971
EVM0000783	0.1	0.01	0.28	0.05	0.243	0.47	NA	K13437//receptor kinase-like protein+ko04626//Plant-pathogen interaction;K04730//interleukin-1 receptor-associated kinase 1 [EC:2.7.11.1]	receptor kinase-like protein Xa21
EVM0000784	14.296	17.533	13.376	18.616	17.906	17.526	GO:0009987//cellular process;GO:0071704//organic substance metabolic process;GO:0008152//metabolic process;GO:0006725//cellular aromatic compound metabolic process;GO:0006807//nitrogen compound metabolic process;GO:0044237//cellular metabolic process;GO:1901360//organic cyclic compound metabolic process;GO:0006139//nucleobase-containing compound metabolic process;GO:0046483//heterocycle metabolic…	K15507//21S rRNA (GM2251-2'-O)-methyltransferase [EC:2.1.1.-]	uncharacterized protein LOC112036188
EVM0000785	98.626	89.403	95.443	102.593	107.49	118.526	GO:0008152//metabolic process;GO:0044238//primary metabolic process;GO:0005975//carbohydrate metabolic process;GO:0071704//organic substance metabolic process;GO:0046872//metal ion binding;GO:0016868//intramolecular transferase activity, phosphotransferases;GO:0043169//cation binding;GO:0005488//binding;GO:0003824//catalytic activity;GO:0016853//isomerase activity;GO:0016866//intramolecular trans…	K01835//phosphoglucomutase [EC:5.4.2.2]+ko00010//Glycolysis / Gluconeogenesis+ko00230//Purine metabolism+ko00030//Pentose phosphate pathway+ko00520//Amino sugar and nucleotide sugar metabolism+ko01100//Metabolic pathways+ko00052//Galactose metabolism+ko00500//Starch and sucrose metabolism+ko01110//Biosynthesis of secondary metabolites	phosphoglucomutase
EVM0000786	0.576	0.396	0.26	0.216	0.213	0.266	GO:0050789//regulation of biological process;GO:0010941//regulation of cell death;GO:0050794//regulation of cellular process;GO:0042981//regulation of apoptotic process;GO:0043067//regulation of programmed cell death;GO:0065007//biological regulation;GO:0110165//cellular anatomical entity;GO:0016020//membrane;GO:0017076//purine nucleotide binding;GO:0032555//purine ribonucleotide binding;GO:00001…	K03798//cell division protease FtsH [EC:3.4.24.-]	ATP-dependent zinc metalloprotease FTSH 6
EVM0000787	15.173	10.806	13.063	11.216	13.066	17.396	NA	NA	uncharacterized protein LOC112031778 isoform X1
EVM0000788	0.646	1.39	1.6	0.64	1.306	2.623	NA	K07760//cyclin-dependent kinase [EC:2.7.11.22]	chaperone protein dnaJ 10-like
EVM0000789	10.82	11.113	11.206	11.08	10.146	23.18	GO:0050789//regulation of biological process;GO:0019219//regulation of nucleobase-containing compound metabolic process;GO:2000112//regulation of cellular macromolecule biosynthetic process;GO:0019222//regulation of metabolic process;GO:0065007//biological regulation;GO:0006355//regulation of transcription, DNA-templated;GO:0006357//regulation of transcription by RNA polymerase II;GO:0051171//reg…	K15164//mediator of RNA polymerase II transcription subunit 13	mediator of RNA polymerase II transcription subunit 13-like
EVM0000790	25.903	0	4.116	0.066	3.796	0.256	NA	K01183//chitinase [EC:3.2.1.14]+ko00520//Amino sugar and nucleotide sugar metabolism+ko01100//Metabolic pathways	chitotriosidase-1-like
EVM0000791	0.1	0.036	0.026	0.013	0.013	0	NA	K01379//cathepsin D [EC:3.4.23.5];K01381//saccharopepsin [EC:3.4.23.25]	probable aspartyl protease At4g16563
EVM0000792	5.896	10.64	8.37	10.25	8.55	10.16	NA	K00028//malate dehydrogenase (decarboxylating) [EC:1.1.1.39]+ko01100//Metabolic pathways+ko00710//Carbon fixation in photosynthetic organisms+ko00620//Pyruvate metabolism+ko01200//Carbon metabolism;K14564//nucleolar protein 56+ko03008//Ribosome biogenesis in eukaryotes	F-box protein At2g26160-like
EVM0000793	3.53	5.263	11.27	9.553	13.613	14.286	NA	K20222//importin-5;K10999//cellulose synthase A [EC:2.4.1.12]	cellulose synthase-like protein E6
EVM0000794	15.03	12.926	8.71	9.05	9.963	13.636	GO:0006753//nucleoside phosphate metabolic process;GO:1901566//organonitrogen compound biosynthetic process;GO:0034654//nucleobase-containing compound biosynthetic process;GO:0044237//cellular metabolic process;GO:0044281//small molecule metabolic process;GO:0019637//organophosphate metabolic process;GO:1901564//organonitrogen compound metabolic process;GO:0055086//nucleobase-containing small mol…	K01923//phosphoribosylaminoimidazole-succinocarboxamide synthase [EC:6.3.2.6]+ko00230//Purine metabolism+ko01100//Metabolic pathways+ko01110//Biosynthesis of secondary metabolites	phosphoribosylaminoimidazole-succinocarboxamide synthase
EVM0000795	1.786	0.103	1.116	0	0.706	0.016	NA	K17616//CTD small phosphatase-like protein 2 [EC:3.1.3.-]	meiosis-specific protein ASY1
EVM0000796	104.7	79.736	99.653	85.893	86.07	165.006	GO:0050794//regulation of cellular process;GO:0050789//regulation of biological process;GO:0065008//regulation of biological quality;GO:0019725//cellular homeostasis;GO:0042592//homeostatic process;GO:0045454//cell redox homeostasis;GO:0065007//biological regulation;GO:0009987//cellular process;GO:0016667//oxidoreductase activity, acting on a sulfur group of donors;GO:0003824//catalytic activity;…	K03676//glutaredoxin 3	glutaredoxin-like
EVM0000797	10.34	8.073	9.146	9.093	12.216	8.776	NA	K11168//dehydrogenase/reductase SDR family member 12 [EC:1.1.-.-]	dehydrogenase/reductase SDR family member 12
EVM0000798	0.06	0.026	0.03	0	0	0.183	NA	K12472//epidermal growth factor receptor substrate 15+ko04144//Endocytosis	BURP domain-containing protein 6-like
EVM0000799	4.92	7.456	7.02	11.083	5.59	4.353	NA	K22038//volume-regulated anion channel;K19613//leucine-rich repeat protein SHOC2	disease resistance RPP13-like protein 4
EVM0000800	2.14	12.71	9.106	13.8	6.393	0.726	NA	K20729//protein EPIDERMAL PATTERNING FACTOR 1/2+ko04016//MAPK signaling pathway - plant	protein EPIDERMAL PATTERNING FACTOR 2 isoform X1
EVM0000801	0.03	0	0.126	0	0	0.1	NA	K11982//E3 ubiquitin-protein ligase RNF115/126 [EC:2.3.2.27];K16274//E3 ubiquitin-protein ligase AIP2 [EC:2.3.2.27]	uncharacterized protein LOC112030640
EVM0000802	0.023	0.1	0.073	0.08	0.073	0.026	NA	K00784//ribonuclease Z [EC:3.1.26.11]+ko03013//RNA transport;K11251//histone H2A	uncharacterized protein LOC112019329
EVM0000803	13.69	8.2	4.083	4.31	5.186	4.416	GO:0032555//purine ribonucleotide binding;GO:0016818//hydrolase activity, acting on acid anhydrides, in phosphorus-containing anhydrides;GO:0004386//helicase activity;GO:0016787//hydrolase activity;GO:0030554//adenyl nucleotide binding;GO:0005488//binding;GO:0016817//hydrolase activity, acting on acid anhydrides;GO:0005524//ATP binding;GO:0032553//ribonucleotide binding;GO:0016887//ATPase activit…	K14778//ATP-dependent RNA helicase DDX49/DBP8 [EC:3.6.4.13]	DEAD-box ATP-dependent RNA helicase 36
EVM0000804	8.676	20.996	19.153	22.746	15.996	25.256	NA	K19040//E3 ubiquitin-protein ligase ATL10/75/76/77/78 [EC:2.3.2.27]	RING-H2 finger protein ATL79-like
EVM0000805	0.466	0.54	4.17	1.84	2.57	8.67	GO:0110165//cellular anatomical entity;GO:0031224//intrinsic component of membrane;GO:0016021//integral component of membrane;GO:0016020//membrane;	NA	uncharacterized protein LOC111991093
EVM0000806	0	0	0.096	0.036	0	0.033	NA	K15718//linoleate 9S-lipoxygenase [EC:1.13.11.58]+ko00591//Linoleic acid metabolism;K16292//KDEL-tailed cysteine endopeptidase [EC:3.4.22.-];K04730//interleukin-1 receptor-associated kinase 1 [EC:2.7.11.1];K22374//3''-deamino-3''-oxonicotianamine reductase [EC:1.1.1.285];K00827//alanine-glyoxylate transaminase / (R)-3-amino-2-methylpropionate-pyruvate transaminase [EC:2.6.1.44 2.6.1.40]+ko00250//…	uncharacterized protein LOC112037050
EVM0000807	0.196	0.16	0.66	0.033	0.496	0.166	NA	K04733//interleukin-1 receptor-associated kinase 4 [EC:2.7.11.1]	G-type lectin S-receptor-like serine/threonine-protein kinase At1g67520
EVM0000808	0.313	0.42	0.21	0.193	0.35	0.17	GO:0044267//cellular protein metabolic process;GO:0043603//cellular amide metabolic process;GO:0009987//cellular process;GO:0043043//peptide biosynthetic process;GO:0044238//primary metabolic process;GO:0009058//biosynthetic process;GO:0044237//cellular metabolic process;GO:0034645//cellular macromolecule biosynthetic process;GO:0006412//translation;GO:1901576//organic substance biosynthetic proc…	K02948//small subunit ribosomal protein S11+ko03010//Ribosome	40S ribosomal protein S14-3
EVM0000809	5.103	3.43	6.426	5.983	4.89	1.95	NA	K14488//SAUR family protein+ko04075//Plant hormone signal transduction	uncharacterized protein LOC112019881
EVM0000810	1.01	0.226	0.706	0.31	0.633	0.326	NA	NA	WEB family protein At5g16730
EVM0000811	0.023	0	0	0.01	0	0.06	GO:0065007//biological regulation;GO:0031326//regulation of cellular biosynthetic process;GO:0009889//regulation of biosynthetic process;GO:0010556//regulation of macromolecule biosynthetic process;GO:0060255//regulation of macromolecule metabolic process;GO:0051252//regulation of RNA metabolic process;GO:2000112//regulation of cellular macromolecule biosynthetic process;GO:0006355//regulation of…	K17604//zinc finger SWIM domain-containing protein 3	protein FAR1-RELATED SEQUENCE 5-like
EVM0000812	68.84	32.606	1.226	4.856	3.446	0.606	GO:0005488//binding;GO:0003779//actin binding;GO:0016772//transferase activity, transferring phosphorus-containing groups;GO:0005515//protein binding;GO:0003824//catalytic activity;GO:0016740//transferase activity;GO:0016301//kinase activity;GO:0008092//cytoskeletal protein binding;	K20478//golgin subfamily B member 1	kinase-interacting family protein-like
EVM0000813	0.16	1.69	6.436	3.623	4.306	0.48	NA	K19241//engulfment and cell motility protein 3;K18985//engulfment and cell motility protein 2	ELMO domain-containing protein C
EVM0000814	15.33	5.926	5.403	1.59	6.16	0.906	NA	NA	uncharacterized protein LOC112019210 isoform X1
EVM0000815	0	0	0	0.016	0	0	NA	K02154//V-type H+-transporting ATPase subunit a+ko04145//Phagosome+ko01100//Metabolic pathways+ko00190//Oxidative phosphorylation	uncharacterized protein LOC112008957
EVM0000816	5.98	6.666	16.79	11.003	15.53	16.263	GO:0016020//membrane;GO:0110165//cellular anatomical entity;GO:0031224//intrinsic component of membrane;GO:0016021//integral component of membrane;GO:0022857//transmembrane transporter activity;GO:0005215//transporter activity;	K14445//solute carrier family 13 (sodium-dependent dicarboxylate transporter), member 2/3/5	tonoplast dicarboxylate transporter
EVM0000817	0.373	0.16	0.906	0.69	0.736	0.7	NA	K17338//receptor expression-enhancing protein 1/2/3/4	putative HVA22-like protein g
EVM0000818	0.723	0.176	0.183	0	0.046	0.416	NA	K19307//25S rRNA (uracil2634-N3)-methyltransferase [EC:2.1.1.313];K04733//interleukin-1 receptor-associated kinase 4 [EC:2.7.11.1];K10523//speckle-type POZ protein	heavy metal-associated isoprenylated plant protein 47-like
EVM0000819	4.143	4.686	2.353	3.553	2.493	4.54	NA	K17964//leucine-rich PPR motif-containing protein, mitochondrial	pentatricopeptide repeat-containing protein At1g09900-like
EVM0000820	0	0.033	0	0	0	0.036	NA	K17541//SCY1-like protein 2;K07393//glutathionyl-hydroquinone reductase [EC:1.8.5.7];K13457//disease resistance protein RPM1+ko04626//Plant-pathogen interaction;K01183//chitinase [EC:3.2.1.14]+ko00520//Amino sugar and nucleotide sugar metabolism+ko01100//Metabolic pathways;K07200//5'-AMP-activated protein kinase, regulatory gamma subunit	uncharacterized protein LOC112020751
EVM0000821	0.02	0.02	0	0	0.06	0	NA	K21554//CREB3 regulatory factor	B3 domain-containing transcription factor VRN1-like
EVM0000822	0.13	0	0	0	0	0	NA	K09422//transcription factor MYB, plant	transcription factor MYB14-like
EVM0000823	4.78	11.22	6.913	15.806	16.093	10.34	GO:0003824//catalytic activity;GO:0016853//isomerase activity;GO:0016491//oxidoreductase activity;	K09835//prolycopene isomerase [EC:5.2.1.13]+ko00906//Carotenoid biosynthesis+ko01100//Metabolic pathways+ko01110//Biosynthesis of secondary metabolites	prolycopene isomerase 1
EVM0000824	1.963	3.793	4.696	4.376	5.003	5.746	GO:0003824//catalytic activity;GO:0016491//oxidoreductase activity;	K13229//2,4-dihydroxy-1,4-benzoxazin-3-one-glucoside dioxygenase [EC:1.14.11.59]+ko00402//Benzoxazinoid biosynthesis	1-aminocyclopropane-1-carboxylate oxidase homolog 1-like
EVM0000826	0.156	0.086	0.516	0.256	0.593	0.54	NA	K04733//interleukin-1 receptor-associated kinase 4 [EC:2.7.11.1]	G-type lectin S-receptor-like serine/threonine-protein kinase At4g27290
EVM0000827	0.726	0.883	0.713	0.236	0.333	0.376	NA	K17964//leucine-rich PPR motif-containing protein, mitochondrial	pentatricopeptide repeat-containing protein At3g61360
EVM0000829	20.093	14.473	8.836	8.936	9.133	9.83	GO:0008152//metabolic process;GO:0010467//gene expression;GO:0002098//tRNA wobble uridine modification;GO:0044238//primary metabolic process;GO:0009987//cellular process;GO:0006400//tRNA modification;GO:0090304//nucleic acid metabolic process;GO:0071704//organic substance metabolic process;GO:0046483//heterocycle metabolic process;GO:0008033//tRNA processing;GO:0043170//macromolecule metabolic pr…	NA	elongator complex protein 6 isoform X2
EVM0000830	155.263	108.89	68.226	74.67	86.866	57.003	GO:0072594//establishment of protein localization to organelle;GO:1901564//organonitrogen compound metabolic process;GO:0015833//peptide transport;GO:0070727//cellular macromolecule localization;GO:0006996//organelle organization;GO:0009987//cellular process;GO:0044260//cellular macromolecule metabolic process;GO:0010467//gene expression;GO:0044238//primary metabolic process;GO:0051649//establish…	K01412//mitochondrial-processing peptidase subunit alpha [EC:3.4.24.64]	mitochondrial-processing peptidase subunit alpha-like
EVM0000831	40.71	33.263	43.516	39.946	41.2	33.566	NA	K03283//heat shock 70kDa protein 1/2/6/8+ko03040//Spliceosome+ko04144//Endocytosis+ko04141//Protein processing in endoplasmic reticulum	uncharacterized protein LOC112031441
EVM0000832	17.813	26.763	29.526	39.316	34.11	36.333	GO:0031224//intrinsic component of membrane;GO:0110165//cellular anatomical entity;GO:0016020//membrane;GO:0016021//integral component of membrane;	NA	uncharacterized protein LOC112039571
EVM0000833	11.396	15.216	26.58	22.826	24.393	93.126	NA	K11000//callose synthase [EC:2.4.1.-]	LOW QUALITY PROTEIN: callose synthase 1-like
EVM0000834	14.716	9.69	8.91	7.926	8.943	13.723	NA	K20892//beta-arabinofuranosyltransferase [EC:2.4.2.-]	transcription elongation regulator 1-like
EVM0000835	0	0.006	0.003	0.006	0.003	0	NA	K17592//sacsin	uncharacterized protein LOC112016091
EVM0000836	3.826	3.626	2.853	3.593	2.143	2.88	NA	K01183//chitinase [EC:3.2.1.14]+ko00520//Amino sugar and nucleotide sugar metabolism+ko01100//Metabolic pathways;K20131//Rab5 GDP/GTP exchange factor	pentatricopeptide repeat-containing protein At1g62350
EVM0000837	10.976	11.71	13.376	13.34	12.786	14.14	GO:0046872//metal ion binding;GO:0005488//binding;GO:0043169//cation binding;GO:0043167//ion binding;	K10666//E3 ubiquitin-protein ligase RNF5 [EC:2.3.2.27]+ko04141//Protein processing in endoplasmic reticulum	RING finger protein 10 isoform X1
EVM0000838	0.12	0.163	0.316	0.116	0.22	0.106	GO:0065007//biological regulation;GO:0065009//regulation of molecular function;GO:0050790//regulation of catalytic activity;GO:0004175//endopeptidase activity;GO:0003824//catalytic activity;GO:0016787//hydrolase activity;GO:0070011//peptidase activity, acting on L-amino acid peptides;GO:0004197//cysteine-type endopeptidase activity;GO:0008233//peptidase activity;GO:0140096//catalytic activity, ac…	K01363//cathepsin B [EC:3.4.22.1]	cathepsin B-like protease 3
EVM0000839	22.976	21.256	22.893	20.08	24.16	14.136	GO:0009987//cellular process;GO:0016021//integral component of membrane;GO:0031224//intrinsic component of membrane;GO:0016020//membrane;GO:0110165//cellular anatomical entity;GO:0004175//endopeptidase activity;GO:0003824//catalytic activity;GO:0070011//peptidase activity, acting on L-amino acid peptides;GO:0004222//metalloendopeptidase activity;GO:0008237//metallopeptidase activity;GO:0140096//c…	K01404//leishmanolysin [EC:3.4.24.36]	leishmanolysin
EVM0000840	52.9	49.466	30.04	40.063	34.863	33.823	GO:0010087//phloem or xylem histogenesis;GO:0048856//anatomical structure development;GO:0009888//tissue development;GO:0010088//phloem development;GO:0032502//developmental process;	K16830//aurora kinase A-interacting protein	uncharacterized protein LOC112013904
EVM0000841	0.58	0.216	0.336	0.136	0.323	0.276	NA	K17964//leucine-rich PPR motif-containing protein, mitochondrial	pentatricopeptide repeat-containing protein At1g77360
EVM0000842	0.546	0.576	0.626	0.736	0.173	0.9	NA	NA	uncharacterized protein LOC112028524
EVM0000844	33.31	25.173	14.133	15.86	14.923	14.113	GO:0046872//metal ion binding;GO:0003824//catalytic activity;GO:0061630//ubiquitin protein ligase activity;GO:0019787//ubiquitin-like protein transferase activity;GO:0140096//catalytic activity, acting on a protein;GO:0046914//transition metal ion binding;GO:0005488//binding;GO:0004842//ubiquitin-protein transferase activity;GO:0043167//ion binding;GO:0043169//cation binding;GO:0016740//transfera…	K11979//E3 ubiquitin-protein ligase UBR7 [EC:2.3.2.27]	putative E3 ubiquitin-protein ligase UBR7
EVM0000845	0	0.19	0	0.096	0	0	GO:1901566//organonitrogen compound biosynthetic process;GO:0019538//protein metabolic process;GO:0006518//peptide metabolic process;GO:0044238//primary metabolic process;GO:0044237//cellular metabolic process;GO:1901564//organonitrogen compound metabolic process;GO:0010467//gene expression;GO:0071704//organic substance metabolic process;GO:0044249//cellular biosynthetic process;GO:0009058//biosy…	K02892//large subunit ribosomal protein L23+ko03010//Ribosome	NA
EVM0000846	0.016	0	0	0.016	0.036	0.016	GO:0015074//DNA integration;GO:0044238//primary metabolic process;GO:0006139//nucleobase-containing compound metabolic process;GO:0006259//DNA metabolic process;GO:0044260//cellular macromolecule metabolic process;GO:0043170//macromolecule metabolic process;GO:0046483//heterocycle metabolic process;GO:0071704//organic substance metabolic process;GO:0034641//cellular nitrogen compound metabolic pr…	K22698//protein SEY1 [EC:3.6.5.-];K12349//neutral ceramidase [EC:3.5.1.23]+ko00600//Sphingolipid metabolism+ko01100//Metabolic pathways;K02469//DNA gyrase subunit A [EC:5.99.1.3];K19525//vacuolar protein sorting-associated protein 13A/C	uncharacterized protein LOC112026270
EVM0000847	0.72	0.586	0.343	0.35	0.286	0.113	NA	K14491//two-component response regulator ARR-B family+ko04075//Plant hormone signal transduction;K01940//argininosuccinate synthase [EC:6.3.4.5]+ko00250//Alanine, aspartate and glutamate metabolism+ko00220//Arginine biosynthesis+ko01230//Biosynthesis of amino acids+ko01100//Metabolic pathways+ko01110//Biosynthesis of secondary metabolites	protein PHOSPHATE STARVATION RESPONSE 2-like isoform X1
EVM0000848	0.276	0.19	0.106	0.116	0.18	0	GO:0015979//photosynthesis;GO:0009987//cellular process;GO:0019684//photosynthesis, light reaction;GO:0044237//cellular metabolic process;GO:0006091//generation of precursor metabolites and energy;GO:0008152//metabolic process;GO:0009536//plastid;GO:0016021//integral component of membrane;GO:0031976//plastid thylakoid;GO:0005886//plasma membrane;GO:0043226//organelle;GO:0009579//thylakoid;GO:0031…	K05574//NAD(P)H-quinone oxidoreductase subunit 3 [EC:7.1.1.2]+ko01100//Metabolic pathways+ko00190//Oxidative phosphorylation	NA
EVM0000849	4.26	7.82	12.353	12.536	8.78	27.646	NA	K13229//2,4-dihydroxy-1,4-benzoxazin-3-one-glucoside dioxygenase [EC:1.14.11.59]+ko00402//Benzoxazinoid biosynthesis;K06892//feruloyl-CoA ortho-hydroxylase [EC:1.14.11.-]+ko01110//Biosynthesis of secondary metabolites+ko00940//Phenylpropanoid biosynthesis	1-aminocyclopropane-1-carboxylate oxidase homolog 1-like
EVM0000850	46.253	32.766	32.566	30.623	36.81	37.623	GO:0051234//establishment of localization;GO:0006810//transport;GO:0006812//cation transport;GO:0006811//ion transport;GO:0051179//localization;GO:0016020//membrane;GO:0031224//intrinsic component of membrane;GO:0110165//cellular anatomical entity;GO:0016021//integral component of membrane;GO:0003824//catalytic activity;GO:0016818//hydrolase activity, acting on acid anhydrides, in phosphorus-cont…	K14950//manganese-transporting P-type ATPase [EC:3.6.3.-]	probable manganese-transporting ATPase PDR2
EVM0000852	52.78	32.626	22.73	24.706	24.833	29.253	GO:0010467//gene expression;GO:0043604//amide biosynthetic process;GO:1901566//organonitrogen compound biosynthetic process;GO:0006518//peptide metabolic process;GO:0001731//formation of translation preinitiation complex;GO:0071840//cellular component organization or biogenesis;GO:0044260//cellular macromolecule metabolic process;GO:0016043//cellular component organization;GO:0043043//peptide bio…	K07575//PUA domain protein	malignant T-cell-amplified sequence 1
EVM0000853	24.143	12.98	8.86	9.4	11.12	8.15	NA	K08869//aarF domain-containing kinase	putative ABC1 protein At2g40090
EVM0000854	13.08	15.783	21.423	24.063	21.306	49.866	NA	NA	uncharacterized protein LOC112018459
EVM0000855	6.493	2.683	5.87	3.026	4.816	4.57	NA	NA	F-box protein At2g17690-like
EVM0000856	30.573	18.143	10.703	9.62	14.38	3.083	NA	NA	uncharacterized protein LOC112014234
EVM0000857	61.36	31.563	54.836	31.71	47.46	27.433	GO:0015979//photosynthesis;GO:0071704//organic substance metabolic process;GO:0015977//carbon fixation;GO:0009853//photorespiration;GO:0009987//cellular process;GO:0008152//metabolic process;GO:0043094//cellular metabolic compound salvage;GO:0044237//cellular metabolic process;GO:0043231//intracellular membrane-bounded organelle;GO:0110165//cellular anatomical entity;GO:0043229//intracellular org…	K01602//ribulose-bisphosphate carboxylase small chain [EC:4.1.1.39]+ko01100//Metabolic pathways+ko00710//Carbon fixation in photosynthetic organisms+ko01200//Carbon metabolism+ko00630//Glyoxylate and dicarboxylate metabolism	ribulose bisphosphate carboxylase small chain clone 512-like
EVM0000858	3.566	2.993	0.993	1.18	1.286	0.703	GO:0005488//binding;GO:0097159//organic cyclic compound binding;GO:0032559//adenyl ribonucleotide binding;GO:0005524//ATP binding;GO:0032553//ribonucleotide binding;GO:0030554//adenyl nucleotide binding;GO:0017076//purine nucleotide binding;GO:0043168//anion binding;GO:0000166//nucleotide binding;GO:0097367//carbohydrate derivative binding;GO:0036094//small molecule binding;GO:1901265//nucleoside…	K08900//mitochondrial chaperone BCS1	AAA-ATPase At3g50940-like
EVM0000859	1.08	3.26	1.526	2.83	1.296	8.463	NA	K22038//volume-regulated anion channel	TMV resistance protein N-like
EVM0000860	82.796	114	154.216	165.34	109.856	132.583	NA	K06630//14-3-3 protein epsilon	14-3-3-like protein GF14 kappa isoform X1
EVM0000861	0	0	0	0	0.016	0	NA	K14175//(3S,6E)-nerolidol synthase [EC:4.2.3.48]+ko00909//Sesquiterpenoid and triterpenoid biosynthesis+ko01100//Metabolic pathways;K00820//glucosamine---fructose-6-phosphate aminotransferase (isomerizing) [EC:2.6.1.16]+ko00250//Alanine, aspartate and glutamate metabolism+ko00520//Amino sugar and nucleotide sugar metabolism+ko01100//Metabolic pathways;K10599//pre-mRNA-processing factor 19 [EC:2.3…	uncharacterized protein LOC111994314
EVM0000862	0.01	0.036	0	0	0.023	0.063	NA	K15718//linoleate 9S-lipoxygenase [EC:1.13.11.58]+ko00591//Linoleic acid metabolism;K08272//calcium binding protein 39;K05909//laccase [EC:1.10.3.2];K22374//3''-deamino-3''-oxonicotianamine reductase [EC:1.1.1.285];K16292//KDEL-tailed cysteine endopeptidase [EC:3.4.22.-]	uncharacterized protein LOC112034990
EVM0000863	24.486	36.746	26.176	39.993	32.666	29.116	GO:0065008//regulation of biological quality;GO:0065007//biological regulation;GO:0050794//regulation of cellular process;GO:0009987//cellular process;GO:0042592//homeostatic process;GO:0045454//cell redox homeostasis;GO:0019725//cellular homeostasis;GO:0050789//regulation of biological process;	K01723//hydroperoxide dehydratase [EC:4.2.1.92]+ko00592//alpha-Linolenic acid metabolism+ko01100//Metabolic pathways+ko01110//Biosynthesis of secondary metabolites;K03671//thioredoxin 1	thioredoxin-like protein HCF164
EVM0000864	30.016	22.22	23.646	18.486	25.733	19.503	NA	K10406//kinesin family member C2/C3	uncharacterized protein LOC112026435 isoform X1
EVM0000865	12.56	17.433	16.053	21.533	13.936	17.2	NA	K03686//molecular chaperone DnaJ	uncharacterized protein LOC112032156 isoform X1
EVM0000866	1.3	0.523	2.196	1.913	2.933	1.41	GO:0032879//regulation of localization;GO:0044070//regulation of anion transport;GO:0051955//regulation of amino acid transport;GO:1903789//regulation of amino acid transmembrane transport;GO:0050789//regulation of biological process;GO:0051049//regulation of transport;GO:1903959//regulation of anion transmembrane transport;GO:0050794//regulation of cellular process;GO:0065007//biological regulat…	K13128//zinc finger CCHC domain-containing protein 8	protein GLUTAMINE DUMPER 4-like
EVM0000867	0.206	0.246	0.266	0.32	0.19	0.353	GO:0016020//membrane;GO:0016021//integral component of membrane;GO:0031224//intrinsic component of membrane;GO:0110165//cellular anatomical entity;GO:0032553//ribonucleotide binding;GO:0097367//carbohydrate derivative binding;GO:0097159//organic cyclic compound binding;GO:0016301//kinase activity;GO:0005488//binding;GO:0043168//anion binding;GO:0016740//transferase activity;GO:0000166//nucleotide…	K04733//interleukin-1 receptor-associated kinase 4 [EC:2.7.11.1]	rust resistance kinase Lr10-like
EVM0000868	0	0.02	0.05	0.01	0.04	0.106	NA	K17535//serine/threonine-protein kinase TNNI3K [EC:2.7.11.1]	serine/threonine-protein kinase STY46-like isoform X1
EVM0000869	6.53	5.7	11.166	7.623	10.29	13.86	NA	K09527//DnaJ homolog subfamily C member 7	uncharacterized protein LOC112033751
EVM0000870	9.753	13.586	9.626	13.706	9.86	11.623	GO:0044260//cellular macromolecule metabolic process;GO:0022402//cell cycle process;GO:0008152//metabolic process;GO:0034645//cellular macromolecule biosynthetic process;GO:0007049//cell cycle;GO:0044237//cellular metabolic process;GO:0071704//organic substance metabolic process;GO:0006260//DNA replication;GO:0006261//DNA-dependent DNA replication;GO:1901576//organic substance biosynthetic proces…	NA	DNA-binding protein RHL1 isoform X1
EVM0000871	0	0.286	3.776	3.013	5.04	5.796	GO:0065007//biological regulation;GO:0042592//homeostatic process;GO:0019725//cellular homeostasis;GO:0050794//regulation of cellular process;GO:0009987//cellular process;GO:0065008//regulation of biological quality;GO:0045454//cell redox homeostasis;GO:0050789//regulation of biological process;GO:0043227//membrane-bounded organelle;GO:0043231//intracellular membrane-bounded organelle;GO:0005622/…	K03676//glutaredoxin 3	monothiol glutaredoxin-S11-like
EVM0000872	19.466	24.303	12.333	26.863	28.803	4.423	GO:0104004//cellular response to environmental stimulus;GO:0050896//response to stimulus;GO:0009987//cellular process;GO:0071482//cellular response to light stimulus;GO:0051716//cellular response to stimulus;GO:0009628//response to abiotic stimulus;GO:0023052//signaling;GO:0071214//cellular response to abiotic stimulus;GO:0050794//regulation of cellular process;GO:0071478//cellular response to ra…	K01166//ribonuclease T2 [EC:3.1.27.1]	uncharacterized protein LOC112019376
EVM0000873	20.526	17.41	19.396	21.153	18.42	28.193	GO:0110165//cellular anatomical entity;GO:0031224//intrinsic component of membrane;GO:0016021//integral component of membrane;GO:0016020//membrane;GO:0022890//inorganic cation transmembrane transporter activity;GO:0072509//divalent inorganic cation transmembrane transporter activity;GO:0015318//inorganic molecular entity transmembrane transporter activity;GO:0046915//transition metal ion transmem…	K14709//solute carrier family 39 (zinc transporter), member 1/2/3	zinc transporter 6
EVM0000874	0	0	0.023	0	0	0	NA	NA	uncharacterized protein LOC112017408
EVM0000875	0.016	0	0	0.053	0.016	0.756	NA	K13428//LRR receptor-like serine/threonine-protein kinase EFR [EC:2.7.11.1]+ko04626//Plant-pathogen interaction	putative receptor-like protein kinase At3g47110
EVM0000876	2.33	1.993	1.986	2.003	2.516	1.163	NA	K04733//interleukin-1 receptor-associated kinase 4 [EC:2.7.11.1]	cysteine-rich repeat secretory protein 15
EVM0000877	0.03	0	0	0	0	0	GO:0048046//apoplast;GO:0110165//cellular anatomical entity;GO:0071944//cell periphery;GO:0030312//external encapsulating structure;GO:0005576//extracellular region;GO:0005618//cell wall;GO:0005488//binding;GO:0043167//ion binding;GO:0046872//metal ion binding;GO:0046914//transition metal ion binding;GO:0045735//nutrient reservoir activity;GO:0043169//cation binding;GO:0030145//manganese ion bind…	K00856//adenosine kinase [EC:2.7.1.20]+ko00230//Purine metabolism+ko01100//Metabolic pathways	germin-like protein 9-3
EVM0000878	38.866	50.266	33.853	46.88	31.543	17.856	NA	K18173//cytochrome c oxidase assembly factor 1	uncharacterized protein LOC111987643 isoform X1
EVM0000879	0	0.013	0	0	0	0	NA	K22804//structural maintenance of chromosomes protein 6;K22048//mechanosensitive ion channel protein 4/5/6/7/8/9/10;K18195//rhamnogalacturonan endolyase [EC:4.2.2.23];K12598//ATP-dependent RNA helicase DOB1 [EC:3.6.4.13]+ko03018//RNA degradation	uncharacterized protein LOC112040797
EVM0000880	1.61	1.933	2.923	3.253	3.786	1.1	GO:0044238//primary metabolic process;GO:0005975//carbohydrate metabolic process;GO:0008152//metabolic process;GO:0071704//organic substance metabolic process;GO:0003824//catalytic activity;GO:0016787//hydrolase activity;GO:0004553//hydrolase activity, hydrolyzing O-glycosyl compounds;GO:0016798//hydrolase activity, acting on glycosyl bonds;	K19891//glucan endo-1,3-beta-glucosidase 1/2/3 [EC:3.2.1.39]+ko00500//Starch and sucrose metabolism	glucan endo-1
EVM0000881	231.6	333.683	1513.29	923.433	1075.86	1772.26	NA	NA	uncharacterized protein LOC112008818
EVM0000882	0.063	0.06	0.07	0.276	0.063	0.51	NA	K14175//(3S,6E)-nerolidol synthase [EC:4.2.3.48]+ko00909//Sesquiterpenoid and triterpenoid biosynthesis+ko01100//Metabolic pathways;K01303//acylaminoacyl-peptidase [EC:3.4.19.1];K22395//cinnamyl-alcohol dehydrogenase [EC:1.1.1.195]+ko01100//Metabolic pathways+ko01110//Biosynthesis of secondary metabolites+ko00940//Phenylpropanoid biosynthesis;K03386//peroxiredoxin (alkyl hydroperoxide reductase s…	uncharacterized protein LOC112019452
EVM0000883	0.046	0	0	0	0	0	NA	K22804//structural maintenance of chromosomes protein 6;K01188//beta-glucosidase [EC:3.2.1.21]+ko01100//Metabolic pathways+ko00500//Starch and sucrose metabolism+ko01110//Biosynthesis of secondary metabolites+ko00460//Cyanoamino acid metabolism+ko00940//Phenylpropanoid biosynthesis;K17757//ATP-dependent NAD(P)H-hydrate dehydratase [EC:4.2.1.93];K03189//urease accessory protein	uncharacterized protein LOC111991705
EVM0000884	0.006	0.023	0	0	0	0	NA	K04733//interleukin-1 receptor-associated kinase 4 [EC:2.7.11.1]	G-type lectin S-receptor-like serine/threonine-protein kinase LECRK1
EVM0000885	21.366	15.84	7.166	6.34	6.843	1.576	NA	NA	uncharacterized protein LOC112019807 isoform X1
EVM0000886	0.676	1.643	19.536	9.11	5.41	16.746	GO:0140110//transcription regulator activity;GO:0003700//DNA-binding transcription factor activity;	K04374//cyclic AMP-dependent transcription factor ATF-4+ko04141//Protein processing in endoplasmic reticulum;K20557//transcription factor VIP1+ko04016//MAPK signaling pathway - plant	uncharacterized protein At4g06598-like
EVM0000887	0.026	0	0.026	0.026	0.026	0.116	NA	K22804//structural maintenance of chromosomes protein 6;K01188//beta-glucosidase [EC:3.2.1.21]+ko01100//Metabolic pathways+ko00500//Starch and sucrose metabolism+ko01110//Biosynthesis of secondary metabolites+ko00460//Cyanoamino acid metabolism+ko00940//Phenylpropanoid biosynthesis;K13789//geranylgeranyl diphosphate synthase, type II [EC:2.5.1.1 2.5.1.10 2.5.1.29]+ko00900//Terpenoid backbone bios…	uncharacterized protein LOC112018050
EVM0000888	99.99	60.013	50.843	45.06	47.926	30.873	GO:0031227//intrinsic component of endoplasmic reticulum membrane;GO:0032991//protein-containing complex;GO:0042175//nuclear outer membrane-endoplasmic reticulum membrane network;GO:0030176//integral component of endoplasmic reticulum membrane;GO:0031300//intrinsic component of organelle membrane;GO:0043226//organelle;GO:0072546//ER membrane protein complex;GO:0031224//intrinsic component of memb…	NA	ER membrane protein complex subunit 8/9 homolog
EVM0000889	52.463	38.323	20.536	25.226	24.85	13.626	NA	K14849//ribosomal RNA-processing protein 1;K18753//butyrate response factor	uncharacterized protein LOC111985776
EVM0000890	0.426	0.393	0.52	0.473	0.436	2.603	NA	K13229//2,4-dihydroxy-1,4-benzoxazin-3-one-glucoside dioxygenase [EC:1.14.11.59]+ko00402//Benzoxazinoid biosynthesis;K06892//feruloyl-CoA ortho-hydroxylase [EC:1.14.11.-]+ko01110//Biosynthesis of secondary metabolites+ko00940//Phenylpropanoid biosynthesis	1-aminocyclopropane-1-carboxylate oxidase homolog 1-like
EVM0000892	0.166	0.02	0.02	0.02	0	0	NA	K09422//transcription factor MYB, plant	transcription factor MYB48-like
EVM0000893	17.833	22.78	22.586	22.24	21.953	27.42	GO:0016740//transferase activity;GO:0016301//kinase activity;GO:0016772//transferase activity, transferring phosphorus-containing groups;GO:0003824//catalytic activity;	K08770//ubiquitin C;K14544//U3 small nucleolar RNA-associated protein 22+ko03008//Ribosome biogenesis in eukaryotes	phosphatidylinositol 4-kinase gamma 4-like
EVM0000894	11.003	71.566	101.726	177.253	175.583	712.246	GO:0005996//monosaccharide metabolic process;GO:0008152//metabolic process;GO:0006012//galactose metabolic process;GO:0019318//hexose metabolic process;GO:0071704//organic substance metabolic process;GO:0044281//small molecule metabolic process;GO:0044238//primary metabolic process;GO:0005975//carbohydrate metabolic process;GO:0016758//transferase activity, transferring hexosyl groups;GO:0008194/…	K18819//inositol 3-alpha-galactosyltransferase [EC:2.4.1.123]+ko00052//Galactose metabolism	galactinol synthase 1-like isoform X2
EVM0000895	3.81	11.096	5.503	10.44	5.066	1.913	NA	K20888//xyloglucan galactosyltransferase MUR3 [EC:2.4.1.-]	probable xyloglucan galactosyltransferase GT17
EVM0000896	0.076	0.226	0.1	0.273	0.193	0.41	NA	K00588//caffeoyl-CoA O-methyltransferase [EC:2.1.1.104]+ko01100//Metabolic pathways+ko01110//Biosynthesis of secondary metabolites+ko00940//Phenylpropanoid biosynthesis+ko00941//Flavonoid biosynthesis+ko00945//Stilbenoid, diarylheptanoid and gingerol biosynthesis+ko00360//Phenylalanine metabolism	probable caffeoyl-CoA O-methyltransferase At4g26220 isoform X1
EVM0000897	40.366	72.2	72.78	106.813	79.086	83.033	GO:0003824//catalytic activity;GO:0051539//4 iron, 4 sulfur cluster binding;GO:0051536//iron-sulfur cluster binding;GO:0005488//binding;GO:0016667//oxidoreductase activity, acting on a sulfur group of donors;GO:0043169//cation binding;GO:0016491//oxidoreductase activity;GO:0051540//metal cluster binding;GO:0016730//oxidoreductase activity, acting on iron-sulfur proteins as donors;GO:0043167//ion …	K17892//ferredoxin-thioredoxin reductase catalytic chain [EC:1.8.7.2]	ferredoxin-thioredoxin reductase catalytic chain
EVM0000898	12.443	17.716	18.633	21.55	19.843	17.266	GO:0003824//catalytic activity;GO:0043169//cation binding;GO:0097159//organic cyclic compound binding;GO:0046872//metal ion binding;GO:0046906//tetrapyrrole binding;GO:0005488//binding;GO:0004497//monooxygenase activity;GO:1901363//heterocyclic compound binding;GO:0043167//ion binding;GO:0020037//heme binding;GO:0016491//oxidoreductase activity;GO:0046914//transition metal ion binding;GO:0005506/…	K15747//beta-ring hydroxylase [EC:1.14.-.-]+ko00906//Carotenoid biosynthesis+ko01100//Metabolic pathways+ko01110//Biosynthesis of secondary metabolites	cytochrome P450 97B2
EVM0000900	4.736	3.213	4.803	3.206	4.7	6.733	NA	K09553//stress-induced-phosphoprotein 1;K19626//inversin	ankyrin-3-like isoform X2
EVM0000901	0	0	0	0	0.066	0	NA	K12355//coniferyl-aldehyde dehydrogenase [EC:1.2.1.68]+ko00940//Phenylpropanoid biosynthesis	uncharacterized protein LOC111991886
EVM0000902	8.386	7.726	6.613	5.99	6.823	8.173	NA	NA	uncharacterized protein LOC112026154 isoform X1
EVM0000903	1.483	3.153	3.446	6.1	4.093	37.46	NA	K04733//interleukin-1 receptor-associated kinase 4 [EC:2.7.11.1]	cysteine-rich receptor-like protein kinase 10
EVM0000904	19.873	18.536	18.936	17.68	20.226	18.656	NA	K11855//ubiquitin carboxyl-terminal hydrolase 36/42 [EC:3.4.19.12]	ubiquitin carboxyl-terminal hydrolase 18-like
EVM0000905	1.216	0.303	0.503	0.086	0.526	1.783	NA	K00384//thioredoxin reductase (NADPH) [EC:1.8.1.9]+ko00450//Selenocompound metabolism;K15025//probable RNA-binding protein EIF1AD	germin-like protein subfamily 1 member 14
EVM0000906	3.44	0.79	1.983	1.476	3.506	8.203	NA	K22763//deubiquitinase DESI2 [EC:3.4.19.12]	nudix hydrolase 7-like
EVM0000907	0.073	0.046	0.046	0.046	0	0.746	NA	K03283//heat shock 70kDa protein 1/2/6/8+ko03040//Spliceosome+ko04144//Endocytosis+ko04141//Protein processing in endoplasmic reticulum	uncharacterized protein LOC112020962
EVM0000908	25.096	18.593	14.503	15.393	12.913	10.606	GO:0009628//response to abiotic stimulus;GO:0034641//cellular nitrogen compound metabolic process;GO:0050896//response to stimulus;GO:0042221//response to chemical;GO:0006396//RNA processing;GO:0009987//cellular process;GO:0000377//RNA splicing, via transesterification reactions with bulged adenosine as nucleophile;GO:0009737//response to abscisic acid;GO:0001101//response to acid chemical;GO:001…	K12624//U6 snRNA-associated Sm-like protein LSm5+ko03040//Spliceosome+ko03018//RNA degradation	sm-like protein LSM5
EVM0000910	0	0.02	0	0	0	0.086	NA	K04077//chaperonin GroEL+ko03018//RNA degradation;K01183//chitinase [EC:3.2.1.14]+ko00520//Amino sugar and nucleotide sugar metabolism+ko01100//Metabolic pathways;K13457//disease resistance protein RPM1+ko04626//Plant-pathogen interaction;K07393//glutathionyl-hydroquinone reductase [EC:1.8.5.7]	uncharacterized protein LOC111999933
EVM0000911	16.513	15.593	7.37	10.52	8.5	6.656	GO:0034645//cellular macromolecule biosynthetic process;GO:1901564//organonitrogen compound metabolic process;GO:0044237//cellular metabolic process;GO:0006807//nitrogen compound metabolic process;GO:0044260//cellular macromolecule metabolic process;GO:0043604//amide biosynthetic process;GO:0006518//peptide metabolic process;GO:0044267//cellular protein metabolic process;GO:0043603//cellular amid…	K02935//large subunit ribosomal protein L7/L12+ko03010//Ribosome	uncharacterized protein LOC112031036
EVM0000912	0	0.06	0	0.03	0	0	NA	NA	uncharacterized protein LOC112004149
EVM0000913	6.043	7.81	14.03	12.976	11.23	17.806	GO:0006457//protein folding;GO:0009987//cellular process;GO:0051082//unfolded protein binding;GO:0005515//protein binding;GO:0005488//binding;	K09510//DnaJ homolog subfamily B member 4	dnaJ homolog subfamily B member 1
EVM0000914	0.013	0.123	0.026	0.013	0.086	0.06	GO:0004842//ubiquitin-protein transferase activity;GO:0140096//catalytic activity, acting on a protein;GO:0019787//ubiquitin-like protein transferase activity;GO:0003824//catalytic activity;GO:0016874//ligase activity;GO:0016740//transferase activity;	K08332//vacuolar protein 8;K23113//structural maintenance of chromosomes flexible hinge domain-containing protein 1;K10260//F-box and WD-40 domain protein 7+ko04120//Ubiquitin mediated proteolysis	E3 ubiquitin-protein ligase PUB24-like
EVM0000915	0.05	0	0.06	0.013	0.13	0.023	NA	K16280//E3 ubiquitin-protein ligase RGLG [EC:2.3.2.27]	protein BONZAI 3-like
EVM0000916	20.206	32.583	26.066	29.9	36	27.34	NA	K00434//L-ascorbate peroxidase [EC:1.11.1.11]+ko00053//Ascorbate and aldarate metabolism+ko00480//Glutathione metabolism	thylakoid lumenal 29 kDa protein
EVM0000917	233.8	99.7	317.736	207.386	284.673	323.43	GO:0016021//integral component of membrane;GO:0031224//intrinsic component of membrane;GO:0016020//membrane;GO:0110165//cellular anatomical entity;GO:0022857//transmembrane transporter activity;GO:0022803//passive transmembrane transporter activity;GO:0015267//channel activity;GO:0005215//transporter activity;	K09872//aquaporin PIP	aquaporin PIP2-7-like
EVM0000918	4.31	0.07	0.893	0.066	1.083	0.01	NA	K05681//ATP-binding cassette, subfamily G (WHITE), member 2+ko02010//ABC transporters	ABC transporter G family member 11-like
EVM0000919	0.253	0.19	0.193	0.163	0.29	0.37	NA	K05666//ATP-binding cassette, subfamily C (CFTR/MRP), member 2+ko02010//ABC transporters;K05665//ATP-binding cassette, subfamily C (CFTR/MRP), member 1 [EC:7.6.2.3]+ko02010//ABC transporters	ABC transporter C family member 3-like isoform X1
EVM0000920	0.126	0.06	0.063	0.063	0	0.066	GO:0005488//binding;GO:0097159//organic cyclic compound binding;GO:0003677//DNA binding;GO:1901363//heterocyclic compound binding;GO:0003676//nucleic acid binding;	K15397//3-ketoacyl-CoA synthase [EC:2.3.1.199]+ko01100//Metabolic pathways+ko01110//Biosynthesis of secondary metabolites+ko00062//Fatty acid elongation;K22390//acid phosphatase type 7;K09522//DnaJ homolog subfamily C member 2	transcription factor RADIALIS-like
EVM0000921	0	0.01	0.146	0.08	0.17	0.193	NA	K13407//fatty acid omega-hydroxylase [EC:1.14.-.-]+ko00073//Cutin, suberine and wax biosynthesis;K20665//jasmonoyl-L-amino acid 12-hydroxylase [EC:1.14.14.48];K20769//fatty acid omega-hydroxylase [EC:1.14.-.-]+ko00073//Cutin, suberine and wax biosynthesis	cytochrome P450 94A1-like
EVM0000922	30.173	23.076	25.54	24.006	27.083	17.033	GO:0016021//integral component of membrane;GO:0031224//intrinsic component of membrane;GO:0016020//membrane;GO:0110165//cellular anatomical entity;GO:0046914//transition metal ion binding;GO:0005488//binding;GO:0046872//metal ion binding;GO:0043167//ion binding;GO:0008270//zinc ion binding;GO:0043169//cation binding;	K15407//queuine tRNA-ribosyltransferase subunit QTRTD1 [EC:2.4.2.29]	uncharacterized protein LOC112002445
EVM0000924	2.653	1.48	14.223	4.99	10.866	0.88	GO:0031224//intrinsic component of membrane;GO:0016021//integral component of membrane;GO:0110165//cellular anatomical entity;GO:0016020//membrane;GO:0022857//transmembrane transporter activity;GO:0042910//xenobiotic transmembrane transporter activity;GO:0015291//secondary active transmembrane transporter activity;GO:0022804//active transmembrane transporter activity;GO:0015297//antiporter activi…	K20456//oxysterol-binding protein 1	protein DETOXIFICATION 42-like
EVM0000925	12.366	13.196	18.486	19.696	15.013	28.16	GO:0044238//primary metabolic process;GO:0006725//cellular aromatic compound metabolic process;GO:0090304//nucleic acid metabolic process;GO:0006807//nitrogen compound metabolic process;GO:0016070//RNA metabolic process;GO:0034641//cellular nitrogen compound metabolic process;GO:0006396//RNA processing;GO:0009987//cellular process;GO:0008152//metabolic process;GO:0044237//cellular metabolic proce…	K08852//serine/threonine-protein kinase/endoribonuclease IRE1 [EC:2.7.11.1 3.1.26.-]+ko04141//Protein processing in endoplasmic reticulum	serine/threonine-protein kinase/endoribonuclease IRE1a isoform X1
EVM0000926	0.173	0.193	0.47	0.2	0.38	0.763	NA	K04733//interleukin-1 receptor-associated kinase 4 [EC:2.7.11.1]	probable inactive receptor-like protein kinase At1g65250
EVM0000927	17.453	18.436	12.023	16.703	12.19	18.603	GO:0036094//small molecule binding;GO:0043167//ion binding;GO:0000166//nucleotide binding;GO:0035639//purine ribonucleoside triphosphate binding;GO:0032550//purine ribonucleoside binding;GO:1901265//nucleoside phosphate binding;GO:0043168//anion binding;GO:0017076//purine nucleotide binding;GO:0005488//binding;GO:0097367//carbohydrate derivative binding;GO:0032553//ribonucleotide binding;GO:00190…	K06883//uncharacterized protein	GPN-loop GTPase 2
EVM0000928	45.156	13.66	7.173	6.04	7.123	5.853	NA	K01183//chitinase [EC:3.2.1.14]+ko00520//Amino sugar and nucleotide sugar metabolism+ko01100//Metabolic pathways	endochitinase EP3-like
EVM0000929	23.463	21.653	17.31	18.683	15.68	12.113	NA	K01802//peptidylprolyl isomerase [EC:5.2.1.8]	peptidyl-prolyl cis-trans isomerase CYP21-1
EVM0000930	0.02	0	0	0	0	0	GO:0006259//DNA metabolic process;GO:0043170//macromolecule metabolic process;GO:0090304//nucleic acid metabolic process;GO:1901360//organic cyclic compound metabolic process;GO:0044237//cellular metabolic process;GO:0046483//heterocycle metabolic process;GO:0006807//nitrogen compound metabolic process;GO:0009987//cellular process;GO:0071704//organic substance metabolic process;GO:0034641//cellul…	K00820//glucosamine---fructose-6-phosphate aminotransferase (isomerizing) [EC:2.6.1.16]+ko00250//Alanine, aspartate and glutamate metabolism+ko00520//Amino sugar and nucleotide sugar metabolism+ko01100//Metabolic pathways;K10599//pre-mRNA-processing factor 19 [EC:2.3.2.27]+ko03040//Spliceosome+ko04120//Ubiquitin mediated proteolysis;K07478//putative ATPase;K14641//apyrase [EC:3.6.1.5]+ko00230//Pu…	uncharacterized protein LOC111994644
EVM0000931	0.323	0.346	0.29	0.21	0.29	0.073	GO:0022900//electron transport chain;GO:0006091//generation of precursor metabolites and energy;GO:0042773//ATP synthesis coupled electron transport;GO:0006793//phosphorus metabolic process;GO:0045333//cellular respiration;GO:0046034//ATP metabolic process;GO:0022904//respiratory electron transport chain;GO:0044237//cellular metabolic process;GO:0055114//oxidation-reduction process;GO:0016310//ph…	K03881//NADH-ubiquinone oxidoreductase chain 4 [EC:7.1.1.2]+ko01100//Metabolic pathways+ko00190//Oxidative phosphorylation	uncharacterized protein LOC112005410
EVM0000932	0.563	0.576	0.47	0.326	0.59	0.473	NA	K08081//tropinone reductase I [EC:1.1.1.206]+ko00960//Tropane, piperidine and pyridine alkaloid biosynthesis+ko01100//Metabolic pathways+ko01110//Biosynthesis of secondary metabolites	tropinone reductase homolog At2g29150-like
EVM0000933	27.746	21.78	25.976	27.576	29.193	31.753	NA	NA	hypersensitive-induced response protein 4
EVM0000934	0	0.023	0.036	0.043	0	0.083	NA	K15718//linoleate 9S-lipoxygenase [EC:1.13.11.58]+ko00591//Linoleic acid metabolism;K05909//laccase [EC:1.10.3.2];K16292//KDEL-tailed cysteine endopeptidase [EC:3.4.22.-];K22374//3''-deamino-3''-oxonicotianamine reductase [EC:1.1.1.285]	uncharacterized protein LOC112000356
EVM0000935	0.106	0.053	0	0.053	0.11	0	NA	NA	uncharacterized protein LOC112017466
EVM0000936	0.21	0.41	1.306	1.85	1.32	10.586	NA	K04733//interleukin-1 receptor-associated kinase 4 [EC:2.7.11.1];K14497//protein phosphatase 2C [EC:3.1.3.16]+ko04016//MAPK signaling pathway - plant+ko04075//Plant hormone signal transduction;K03553//recombination protein RecA+ko03440//Homologous recombination	U-box domain-containing protein 35-like
EVM0000937	0	0.013	0.013	0	0.013	0	NA	K06911//uncharacterized protein;K01322//prolyl oligopeptidase [EC:3.4.21.26];K11843//ubiquitin carboxyl-terminal hydrolase 14 [EC:3.4.19.12];K04733//interleukin-1 receptor-associated kinase 4 [EC:2.7.11.1]	F-box/LRR-repeat protein At3g59190-like
EVM0000940	7.24	13.246	8.26	12.553	10.77	18.186	GO:0034641//cellular nitrogen compound metabolic process;GO:0044260//cellular macromolecule metabolic process;GO:0043039//tRNA aminoacylation;GO:0071704//organic substance metabolic process;GO:0044281//small molecule metabolic process;GO:0006412//translation;GO:0044267//cellular protein metabolic process;GO:0090304//nucleic acid metabolic process;GO:0034645//cellular macromolecule biosynthetic pr…	K14164//glycyl-tRNA synthetase [EC:6.1.1.14]+ko00970//Aminoacyl-tRNA biosynthesis	glycine--tRNA ligase
EVM0000941	14.89	5.58	10.92	5.89	5.636	0.566	NA	NA	uncharacterized protein LOC112004681
EVM0000942	3.093	2.083	1.656	2.033	1.42	2.31	NA	K03141//transcription initiation factor TFIIH subunit 1+ko03420//Nucleotide excision repair+ko03022//Basal transcription factors	general transcription and DNA repair factor IIH subunit TFB1-1-like isoform X3
EVM0000943	7.7	6.763	8.273	8.173	8.62	7.186	GO:0031224//intrinsic component of membrane;GO:0016021//integral component of membrane;GO:0110165//cellular anatomical entity;GO:0016020//membrane;GO:0015078//proton transmembrane transporter activity;GO:0022890//inorganic cation transmembrane transporter activity;GO:0015077//monovalent inorganic cation transmembrane transporter activity;GO:0015318//inorganic molecular entity transmembrane transp…	K12598//ATP-dependent RNA helicase DOB1 [EC:3.6.4.13]+ko03018//RNA degradation;K19026//spatacsin	K(+) efflux antiporter 5
EVM0000944	8.833	25.23	151.806	104.51	143.383	13.123	GO:0010496//intercellular transport;GO:0051239//regulation of multicellular organismal process;GO:0051234//establishment of localization;GO:0010497//plasmodesmata-mediated intercellular transport;GO:0006810//transport;GO:0051179//localization;GO:0065007//biological regulation;GO:0050789//regulation of biological process;GO:0050793//regulation of developmental process;GO:0009987//cellular process;…	NA	germin-like protein subfamily 2 member 4
EVM0000945	11.026	16.286	12.103	14.94	12.826	12.623	GO:0016758//transferase activity, transferring hexosyl groups;GO:0016740//transferase activity;GO:0003824//catalytic activity;GO:0016757//transferase activity, transferring glycosyl groups;	K00705//4-alpha-glucanotransferase [EC:2.4.1.25]+ko01100//Metabolic pathways+ko00500//Starch and sucrose metabolism+ko01110//Biosynthesis of secondary metabolites	4-alpha-glucanotransferase
EVM0000946	1.52	0.643	1.736	1.45	1.633	1.913	NA	K09264//MADS-box transcription factor, plant	agamous-like MADS-box protein AGL6 isoform X1
EVM0000948	0.036	0.036	0.27	0.063	0.183	0.053	NA	K15333//tRNA guanosine-2'-O-methyltransferase [EC:2.1.1.34];K12619//5'-3' exoribonuclease 2 [EC:3.1.13.-]+ko03018//RNA degradation+ko03008//Ribosome biogenesis in eukaryotes;K13199//plasminogen activator inhibitor 1 RNA-binding protein;K14568//rRNA small subunit pseudouridine methyltransferase Nep1 [EC:2.1.1.260]+ko03008//Ribosome biogenesis in eukaryotes	subtilisin-like protease SBT4.3
EVM0000949	1.303	1.95	1.293	1.463	1.186	2.18	GO:0016772//transferase activity, transferring phosphorus-containing groups;GO:0004672//protein kinase activity;GO:0016301//kinase activity;GO:0003824//catalytic activity;GO:0035639//purine ribonucleoside triphosphate binding;GO:0016773//phosphotransferase activity, alcohol group as acceptor;GO:0097367//carbohydrate derivative binding;GO:1901265//nucleoside phosphate binding;GO:0004674//protein s…	K04733//interleukin-1 receptor-associated kinase 4 [EC:2.7.11.1]	probable serine/threonine-protein kinase PBL3
EVM0000950	6.833	3.546	21.473	15.48	25.52	3.936	GO:0003700//DNA-binding transcription factor activity;GO:0140110//transcription regulator activity;	K09060//plant G-box-binding factor;K04450//cyclic AMP-dependent transcription factor ATF-2	basic leucine zipper 4-like
EVM0000951	11.543	14.136	22	19.166	18.756	26.86	NA	K01803//triosephosphate isomerase (TIM) [EC:5.3.1.1]+ko00010//Glycolysis / Gluconeogenesis+ko01230//Biosynthesis of amino acids+ko01100//Metabolic pathways+ko00051//Fructose and mannose metabolism+ko01110//Biosynthesis of secondary metabolites+ko00710//Carbon fixation in photosynthetic organisms+ko01200//Carbon metabolism+ko00562//Inositol phosphate metabolism;K12486//stromal membrane-associated …	elicitor-responsive protein 3-like
EVM0000952	0.026	0.026	0.113	0	0.06	0.09	NA	NA	uncharacterized protein LOC112006236
EVM0000953	6.61	4.513	5.286	4.286	5.6	10.13	GO:0005975//carbohydrate metabolic process;GO:0008152//metabolic process;GO:0044238//primary metabolic process;GO:0071704//organic substance metabolic process;GO:0016787//hydrolase activity;GO:0004553//hydrolase activity, hydrolyzing O-glycosyl compounds;GO:0016798//hydrolase activity, acting on glycosyl bonds;GO:0003824//catalytic activity;	K05349//beta-glucosidase [EC:3.2.1.21]+ko01100//Metabolic pathways+ko00500//Starch and sucrose metabolism+ko01110//Biosynthesis of secondary metabolites+ko00460//Cyanoamino acid metabolism+ko00940//Phenylpropanoid biosynthesis	uncharacterized protein LOC112003309
EVM0000954	2.853	4.796	2.09	2.39	2.62	7.493	NA	K22038//volume-regulated anion channel	TMV resistance protein N-like
EVM0000955	27.096	23.31	28.43	28.683	25.176	24.063	GO:0051179//localization;GO:0016192//vesicle-mediated transport;GO:0009987//cellular process;GO:0006810//transport;GO:0051234//establishment of localization;GO:0016021//integral component of membrane;GO:0110165//cellular anatomical entity;GO:0016020//membrane;GO:0031224//intrinsic component of membrane;	K16569//gamma-tubulin complex component 2	uncharacterized protein LOC112019836
EVM0000956	0.13	0.016	0.083	0.15	0.116	0.116	NA	K06268//serine/threonine-protein phosphatase 2B regulatory subunit	calcineurin B-like protein 10
EVM0000957	0.203	0.1	0.166	0.073	0.003	0.16	NA	K19042//E3 ubiquitin-protein ligase BOI and related proteins [EC:2.3.2.27];K00030//isocitrate dehydrogenase (NAD+) [EC:1.1.1.41]+ko00020//Citrate cycle (TCA cycle)+ko01230//Biosynthesis of amino acids+ko01100//Metabolic pathways+ko01110//Biosynthesis of secondary metabolites+ko01210//2-Oxocarboxylic acid metabolism+ko01200//Carbon metabolism;K17604//zinc finger SWIM domain-containing protein 3	uncharacterized protein LOC112032347
EVM0000958	11.4	3.47	11.593	4.686	5.513	8.696	NA	NA	uncharacterized protein LOC112035745
EVM0000959	9.87	7.76	9.003	8.726	8.033	5.09	GO:0005886//plasma membrane;GO:0043229//intracellular organelle;GO:0097708//intracellular vesicle;GO:0031410//cytoplasmic vesicle;GO:0005622//intracellular;GO:0005769//early endosome;GO:0016021//integral component of membrane;GO:0043227//membrane-bounded organelle;GO:0016020//membrane;GO:0071944//cell periphery;GO:0110165//cellular anatomical entity;GO:0043226//organelle;GO:0012505//endomembrane …	K22733//magnesium transporter;K01188//beta-glucosidase [EC:3.2.1.21]+ko01100//Metabolic pathways+ko00500//Starch and sucrose metabolism+ko01110//Biosynthesis of secondary metabolites+ko00460//Cyanoamino acid metabolism+ko00940//Phenylpropanoid biosynthesis	probable magnesium transporter NIPA9
EVM0000960	0	0	0	0	0.053	0.17	NA	K20623//typhasterol/6-deoxotyphasterol 2alpha-hydroxylase+ko00905//Brassinosteroid biosynthesis+ko01100//Metabolic pathways+ko01110//Biosynthesis of secondary metabolites	flavonoid 3'-monooxygenase-like
EVM0000961	5.196	1.326	1.02	0.866	1.053	0.583	NA	K15168//mediator of RNA polymerase II transcription subunit 25	protein SHI RELATED SEQUENCE 5-like
EVM0000962	283.333	243.133	98.653	132.013	122.906	94.253	NA	K02966//small subunit ribosomal protein S19e+ko03010//Ribosome	40S ribosomal protein S19-3-like
EVM0000963	0.263	0.16	0.866	0.72	0.24	0.613	NA	K04733//interleukin-1 receptor-associated kinase 4 [EC:2.7.11.1]	wall-associated receptor kinase-like 1
EVM0000964	64.04	74.346	40.316	57.406	50.236	47.776	NA	K04040//chlorophyll/bacteriochlorophyll a synthase [EC:2.5.1.62 2.5.1.133]+ko00860//Porphyrin and chlorophyll metabolism+ko01100//Metabolic pathways+ko01110//Biosynthesis of secondary metabolites	chlorophyll synthase
EVM0000965	1.6	4.23	6.97	7.75	9.476	2.473	GO:0031224//intrinsic component of membrane;GO:0110165//cellular anatomical entity;GO:0016021//integral component of membrane;GO:0016020//membrane;	NA	uncharacterized protein LOC112001776
EVM0000966	15.94	14.113	17.336	13.93	14.96	13.946	GO:0016020//membrane;GO:0110165//cellular anatomical entity;GO:0031224//intrinsic component of membrane;GO:0016021//integral component of membrane;	K20359//PRA1 family protein 1;K06892//feruloyl-CoA ortho-hydroxylase [EC:1.14.11.-]+ko01110//Biosynthesis of secondary metabolites+ko00940//Phenylpropanoid biosynthesis	uncharacterized protein At4g29660
EVM0000967	0	0	0	0.036	0	0	NA	K02218//casein kinase 1 [EC:2.7.11.1];K07904//Ras-related protein Rab-11A+ko04144//Endocytosis;K05291//phosphatidylinositol glycan, class S+ko01100//Metabolic pathways+ko00563//Glycosylphosphatidylinositol (GPI)-anchor biosynthesis;K15334//multisite-specific tRNA:(cytosine-C5)-methyltransferase [EC:2.1.1.202]	uncharacterized protein LOC112039754
EVM0000968	0	0.12	0.043	0	0.08	0	NA	K08272//calcium binding protein 39;K12355//coniferyl-aldehyde dehydrogenase [EC:1.2.1.68]+ko00940//Phenylpropanoid biosynthesis	uncharacterized protein LOC111988571
EVM0000969	8.056	8.54	11.333	10.03	9.263	11.67	NA	NA	uncharacterized protein C630.12 isoform X1
EVM0000970	11.403	10.96	11.09	12.693	11.026	8.57	GO:0031224//intrinsic component of membrane;GO:0110165//cellular anatomical entity;GO:0016020//membrane;GO:0016021//integral component of membrane;GO:0140096//catalytic activity, acting on a protein;GO:0016787//hydrolase activity;GO:0003824//catalytic activity;GO:0008233//peptidase activity;	K05290//phosphatidylinositol glycan, class K [EC:2.6.-.-]+ko01100//Metabolic pathways+ko00563//Glycosylphosphatidylinositol (GPI)-anchor biosynthesis	putative GPI-anchor transamidase
EVM0000971	5.213	4.943	8.296	4.17	6.713	9.616	NA	K19613//leucine-rich repeat protein SHOC2;K12818//ATP-dependent RNA helicase DHX8/PRP22 [EC:3.6.4.13]+ko03040//Spliceosome;K15078//structure-specific endonuclease subunit SLX1 [EC:3.6.1.-]	putative disease resistance protein At3g14460
EVM0000972	196.61	195.783	249.563	244.94	263.603	132.77	NA	K03797//carboxyl-terminal processing protease [EC:3.4.21.102]	protein THYLAKOID FORMATION1
EVM0000974	0	0	0.026	0.03	0	0	NA	NA	uncharacterized protein LOC112033772
EVM0000975	0.19	13.946	0.13	0.863	0.146	0.02	NA	K14504//xyloglucan:xyloglucosyl transferase TCH4 [EC:2.4.1.207]+ko04075//Plant hormone signal transduction;K08235//xyloglucan:xyloglucosyl transferase [EC:2.4.1.207]	probable xyloglucan endotransglucosylase/hydrolase protein 23
EVM0000976	21.7	20.346	23.58	21.876	20.683	39.266	NA	K22403//zinc finger MIZ domain-containing protein	E3 SUMO-protein ligase SIZ1 isoform X1
EVM0000977	105.826	109.39	106.626	105.506	94.38	46.183	GO:0016020//membrane;GO:0110165//cellular anatomical entity;	K17338//receptor expression-enhancing protein 1/2/3/4	putative HVA22-like protein g
EVM0000978	0.283	0.176	0.073	0.063	0	0.03	NA	NA	L10-interacting MYB domain-containing protein-like
EVM0000979	29.253	23.223	43.893	35.873	36.176	40.233	GO:0016020//membrane;GO:0016021//integral component of membrane;GO:0031224//intrinsic component of membrane;GO:0110165//cellular anatomical entity;	NA	vacuolar protein sorting-associated protein 55 homolog isoform X1
EVM0000980	5.233	0.956	7.96	0.83	8.266	0.103	NA	NA	F-box protein At5g07610-like
EVM0000981	17.943	18.71	20.103	20.156	17.456	23.44	NA	K15193//protein SPT2	protein SPT2 homolog
EVM0000982	4	4.816	4.51	4.92	3.956	5.236	GO:0035639//purine ribonucleoside triphosphate binding;GO:0016301//kinase activity;GO:0097367//carbohydrate derivative binding;GO:0032559//adenyl ribonucleotide binding;GO:0030554//adenyl nucleotide binding;GO:0000166//nucleotide binding;GO:1901363//heterocyclic compound binding;GO:0017076//purine nucleotide binding;GO:0016772//transferase activity, transferring phosphorus-containing groups;GO:00…	NA	uncharacterized protein LOC112009069 isoform X1
EVM0000983	21.12	20.97	20.03	15.89	17.963	6.423	NA	K14780//ATP-dependent RNA helicase DHX37/DHR1 [EC:3.6.4.13];K03509//DNA polymerase eta [EC:2.7.7.7];K08176//MFS transporter, PHS family, inorganic phosphate transporter	uncharacterized protein LOC112025677
EVM0000984	13.996	14.553	23.71	21.343	23.42	31.983	GO:0016787//hydrolase activity;GO:0003824//catalytic activity;	K01076//abhydrolase domain-containing protein 17 [EC:3.1.2.22]+ko00062//Fatty acid elongation	protein ABHD17B-like
EVM0000985	2.696	1.636	1.403	0.98	1.65	0.826	GO:0008270//zinc ion binding;GO:0046914//transition metal ion binding;GO:0043169//cation binding;GO:0046872//metal ion binding;GO:0043167//ion binding;GO:0005488//binding;	K22733//magnesium transporter	pentatricopeptide repeat-containing protein At2g27610
EVM0000986	3.99	3.506	2.873	2.813	2.593	4.363	NA	K08518//syntaxin-binding protein 5	uncharacterized protein LOC112005644 isoform X1
EVM0000987	19.496	17.716	15.81	18	15.596	15.376	NA	K22733//magnesium transporter	protein SRC2 homolog
EVM0000989	13.706	7.353	7.333	5.766	7.14	11.346	NA	K10801//methyl-CpG-binding domain protein 4 [EC:3.2.2.-]+ko03410//Base excision repair	uncharacterized protein LOC112006948 isoform X1
EVM0000990	12.583	6.923	3.406	4.086	4.333	3.996	GO:0005488//binding;GO:0043167//ion binding;GO:0008270//zinc ion binding;GO:0046872//metal ion binding;GO:0046914//transition metal ion binding;GO:0043169//cation binding;	K03452//magnesium/proton exchanger;K06180//23S rRNA pseudouridine1911/1915/1917 synthase [EC:5.4.99.23];K17710//pentatricopeptide repeat domain-containing protein 1	pentatricopeptide repeat-containing protein At5g44230-like
EVM0000992	0.633	2.413	0.163	1.296	0.056	0.343	NA	K15503//serine/threonine-protein phosphatase 6 regulatory ankyrin repeat subunit B;K09420//transcriptional activator Myb	ankyrin-1-like
EVM0000993	0.043	0.013	0	0.026	0.016	0.266	NA	K01426//amidase [EC:3.5.1.4]+ko00380//Tryptophan metabolism+ko00330//Arginine and proline metabolism+ko00360//Phenylalanine metabolism;K02358//elongation factor Tu;K00979//3-deoxy-manno-octulosonate cytidylyltransferase (CMP-KDO synthetase) [EC:2.7.7.38]+ko01100//Metabolic pathways;K06630//14-3-3 protein epsilon;K14397//cleavage and polyadenylation specificity factor subunit 5+ko03015//mRNA surve…	uncharacterized protein LOC112027301
EVM0000994	3.736	5.62	6.116	6.033	5.236	8.223	GO:0003824//catalytic activity;GO:0016620//oxidoreductase activity, acting on the aldehyde or oxo group of donors, NAD or NADP as acceptor;GO:0016903//oxidoreductase activity, acting on the aldehyde or oxo group of donors;GO:0016491//oxidoreductase activity;GO:0004491//methylmalonate-semialdehyde dehydrogenase (acylating) activity;	K00140//malonate-semialdehyde dehydrogenase (acetylating) / methylmalonate-semialdehyde dehydrogenase [EC:1.2.1.18 1.2.1.27]+ko00410//beta-Alanine metabolism+ko00280//Valine, leucine and isoleucine degradation+ko00640//Propanoate metabolism+ko01100//Metabolic pathways+ko01200//Carbon metabolism+ko00562//Inositol phosphate metabolism	methylmalonate-semialdehyde dehydrogenase
EVM0000995	7.22	6.376	45.5	20.61	38.866	29.04	GO:0016052//carbohydrate catabolic process;GO:0009056//catabolic process;GO:1901575//organic substance catabolic process;GO:0005975//carbohydrate metabolic process;GO:0000272//polysaccharide catabolic process;GO:0009057//macromolecule catabolic process;GO:0071704//organic substance metabolic process;GO:0043170//macromolecule metabolic process;GO:0044238//primary metabolic process;GO:0008152//meta…	K01177//beta-amylase [EC:3.2.1.2]+ko00500//Starch and sucrose metabolism	beta-amylase
EVM0000996	7.926	6.8	6.3	5.62	5.99	9.293	GO:0003677//DNA binding;GO:0097367//carbohydrate derivative binding;GO:0035639//purine ribonucleoside triphosphate binding;GO:0032555//purine ribonucleotide binding;GO:0003676//nucleic acid binding;GO:0005488//binding;GO:0005524//ATP binding;GO:0032553//ribonucleotide binding;GO:0000166//nucleotide binding;GO:0036094//small molecule binding;GO:1901265//nucleoside phosphate binding;GO:0032559//ade…	K19036//ATP-dependent RNA/DNA helicase IGHMBP2 [EC:3.6.4.12 3.6.4.13]	DNA-binding protein SMUBP-2 isoform X1
EVM0000997	0.013	0	0.01	0.003	0	0	NA	K07478//putative ATPase;K14175//(3S,6E)-nerolidol synthase [EC:4.2.3.48]+ko00909//Sesquiterpenoid and triterpenoid biosynthesis+ko01100//Metabolic pathways;K02704//photosystem II CP47 chlorophyll apoprotein+ko01100//Metabolic pathways+ko00195//Photosynthesis;K00108//choline dehydrogenase [EC:1.1.99.1]+ko01100//Metabolic pathways+ko00260//Glycine, serine and threonine metabolism;K02516//type II pr…	uncharacterized protein LOC111998971
EVM0000998	0	0.023	0	0	0	0	NA	K00913//inositol-1,3,4-trisphosphate 5/6-kinase / inositol-tetrakisphosphate 1-kinase [EC:2.7.1.159 2.7.1.134]+ko01100//Metabolic pathways+ko04070//Phosphatidylinositol signaling system+ko00562//Inositol phosphate metabolism	inositol-tetrakisphosphate 1-kinase 1-like
EVM0000999	0.11	0.063	0	0	0.016	0	GO:0009058//biosynthetic process;GO:0008152//metabolic process;GO:0016829//lyase activity;GO:0016844//strictosidine synthase activity;GO:0016840//carbon-nitrogen lyase activity;GO:0003824//catalytic activity;GO:0016843//amine-lyase activity;	K21407//adipocyte plasma membrane-associated protein	protein STRICTOSIDINE SYNTHASE-LIKE 2-like
EVM0001000	25.053	9.413	26.096	15.076	21.23	9.96	GO:0005622//intracellular;GO:0005634//nucleus;GO:0043227//membrane-bounded organelle;GO:0043229//intracellular organelle;GO:0043226//organelle;GO:0043231//intracellular membrane-bounded organelle;GO:0110165//cellular anatomical entity;GO:1901363//heterocyclic compound binding;GO:0003676//nucleic acid binding;GO:0097159//organic cyclic compound binding;GO:0003677//DNA binding;GO:0140110//transcrip…	K13424//WRKY transcription factor 33+ko04016//MAPK signaling pathway - plant+ko04626//Plant-pathogen interaction;K18835//WRKY transcription factor 2+ko04626//Plant-pathogen interaction	probable WRKY transcription factor 13
EVM0001001	0.176	0.346	0.116	0.07	0.07	0.38	NA	NA	LOW QUALITY PROTEIN: squamosa promoter-binding-like protein 3
EVM0001002	22.64	9.483	43.58	22.97	38.036	87.62	GO:0016620//oxidoreductase activity, acting on the aldehyde or oxo group of donors, NAD or NADP as acceptor;GO:0016903//oxidoreductase activity, acting on the aldehyde or oxo group of donors;GO:0016491//oxidoreductase activity;GO:0003824//catalytic activity;	K00128//aldehyde dehydrogenase (NAD+) [EC:1.2.1.3]+ko00410//beta-Alanine metabolism+ko00310//Lysine degradation+ko00010//Glycolysis / Gluconeogenesis+ko00903//Limonene and pinene degradation+ko00380//Tryptophan metabolism+ko00330//Arginine and proline metabolism+ko00280//Valine, leucine and isoleucine degradation+ko01100//Metabolic pathways+ko00053//Ascorbate and aldarate metabolism+ko00340//Hist…	aldehyde dehydrogenase family 2 member B7
EVM0001004	4.923	3.613	4	2.936	2.99	2.01	GO:0031224//intrinsic component of membrane;GO:0016020//membrane;GO:0110165//cellular anatomical entity;GO:0016021//integral component of membrane;	NA	uncharacterized protein LOC111995560
EVM0001005	0.933	1.773	0.883	0.66	0.68	0.986	NA	K15272//solute carrier family 35 (UDP-sugar transporter), member A1/2/3;K15273//solute carrier family 35 (probable UDP-sugar transporter), member A4	CMP-sialic acid transporter 3-like isoform X2
EVM0001006	0	0	0	0	0.03	0	NA	K11294//nucleolin	uncharacterized protein At4g02000-like
EVM0001007	2.566	2.816	4.803	5.856	1.39	4.373	NA	K04628//ceramide galactosyltransferase [EC:2.4.1.47]+ko00600//Sphingolipid metabolism+ko01100//Metabolic pathways+ko00565//Ether lipid metabolism;K13692//UDP-glucose:(indol-3-yl)acetate beta-D-glucosyltransferase [EC:2.4.1.121];K13691//pathogen-inducible salicylic acid glucosyltransferase [EC:2.4.1.-]	UDP-glycosyltransferase 83A1-like
EVM0001008	1.703	2.53	1.66	3.12	2.576	2.12	GO:0051716//cellular response to stimulus;GO:0009734//auxin-activated signaling pathway;GO:0009733//response to auxin;GO:0023052//signaling;GO:0009755//hormone-mediated signaling pathway;GO:0050896//response to stimulus;GO:0071495//cellular response to endogenous stimulus;GO:0070887//cellular response to chemical stimulus;GO:0009725//response to hormone;GO:0071310//cellular response to organic su…	K09285//AP2-like factor, ANT lineage	protein BIG GRAIN 1-like B
EVM0001010	5.426	3.023	0.596	0.753	0.58	0.4	GO:0007017//microtubule-based process;GO:0009987//cellular process;GO:0006928//movement of cell or subcellular component;GO:0007018//microtubule-based movement;GO:0005524//ATP binding;GO:0003824//catalytic activity;GO:0032555//purine ribonucleotide binding;GO:1901363//heterocyclic compound binding;GO:0035639//purine ribonucleoside triphosphate binding;GO:0008092//cytoskeletal protein binding;GO:0…	K10406//kinesin family member C2/C3	kinesin-like protein KIN-14R
EVM0001011	23.803	24.98	24.683	23.803	22.68	31.05	GO:0000819//sister chromatid segregation;GO:0006996//organelle organization;GO:0051276//chromosome organization;GO:0098813//nuclear chromosome segregation;GO:0071840//cellular component organization or biogenesis;GO:0007062//sister chromatid cohesion;GO:0009987//cellular process;GO:0016043//cellular component organization;GO:0007049//cell cycle;GO:0007059//chromosome segregation;GO:0022402//cell …	K06670//cohesin complex subunit SCC1	sister chromatid cohesion 1 protein 4
EVM0001012	52.926	46.206	42.256	38.863	41.076	37.776	GO:0051234//establishment of localization;GO:0006888//endoplasmic reticulum to Golgi vesicle-mediated transport;GO:0051641//cellular localization;GO:0016192//vesicle-mediated transport;GO:0051649//establishment of localization in cell;GO:0046907//intracellular transport;GO:0009987//cellular process;GO:0006810//transport;GO:0048193//Golgi vesicle transport;GO:0051179//localization;GO:0005737//cyto…	K20301//trafficking protein particle complex subunit 2	trafficking protein particle complex subunit 2-like protein
EVM0001013	0.983	1.896	1.553	3.523	1.073	3.213	NA	K13993//HSP20 family protein+ko04141//Protein processing in endoplasmic reticulum	17.4 kDa class III heat shock protein
EVM0001014	32.976	111.31	40.366	32.566	29.356	79.583	GO:0043229//intracellular organelle;GO:0005622//intracellular;GO:0110165//cellular anatomical entity;GO:0043226//organelle;GO:0043231//intracellular membrane-bounded organelle;GO:0043227//membrane-bounded organelle;GO:0005634//nucleus;GO:0097159//organic cyclic compound binding;GO:0003677//DNA binding;GO:0003676//nucleic acid binding;GO:0140110//transcription regulator activity;GO:1901363//hetero…	K13459//disease resistance protein RPS2+ko04626//Plant-pathogen interaction;K16225//probable WRKY transcription factor 52+ko04626//Plant-pathogen interaction	probable WRKY transcription factor 70 isoform X1
EVM0001015	0.986	0.17	1.293	0.573	1.126	1.41	NA	NA	uncharacterized protein LOC112028742
EVM0001017	0.006	0.036	0.006	0.006	0	0	NA	K04733//interleukin-1 receptor-associated kinase 4 [EC:2.7.11.1]	G-type lectin S-receptor-like serine/threonine-protein kinase LECRK1
EVM0001018	275.02	184.446	96.25	119.736	133.633	155.37	GO:0019637//organophosphate metabolic process;GO:0006753//nucleoside phosphate metabolic process;GO:0044238//primary metabolic process;GO:0009056//catabolic process;GO:0009259//ribonucleotide metabolic process;GO:0009987//cellular process;GO:0044281//small molecule metabolic process;GO:0046483//heterocycle metabolic process;GO:0006139//nucleobase-containing compound metabolic process;GO:0006807//…	K01689//enolase [EC:4.2.1.11]+ko00010//Glycolysis / Gluconeogenesis+ko01230//Biosynthesis of amino acids+ko03018//RNA degradation+ko01100//Metabolic pathways+ko01110//Biosynthesis of secondary metabolites+ko01200//Carbon metabolism	enolase 1
EVM0001019	0.016	0.46	0.013	0.756	0.006	10.156	NA	K13466//EIX receptor 1/2+ko04626//Plant-pathogen interaction;K13420//LRR receptor-like serine/threonine-protein kinase FLS2 [EC:2.7.11.1]+ko04016//MAPK signaling pathway - plant+ko04626//Plant-pathogen interaction	LRR receptor-like serine/threonine-protein kinase GSO2
EVM0001020	0	0	0.013	0	0	0	GO:0009057//macromolecule catabolic process;GO:1901575//organic substance catabolic process;GO:0005976//polysaccharide metabolic process;GO:0016043//cellular component organization;GO:0043170//macromolecule metabolic process;GO:0016052//carbohydrate catabolic process;GO:0045229//external encapsulating structure organization;GO:0045490//pectin catabolic process;GO:0000272//polysaccharide catabolic…	K01051//pectinesterase [EC:3.1.1.11]+ko00040//Pentose and glucuronate interconversions+ko01100//Metabolic pathways	probable pectinesterase 53
EVM0001022	7.476	7.68	7.29	6.76	7.023	12.693	NA	K04733//interleukin-1 receptor-associated kinase 4 [EC:2.7.11.1];K20547//basic endochitinase B [EC:3.2.1.14]+ko04016//MAPK signaling pathway - plant+ko00520//Amino sugar and nucleotide sugar metabolism+ko01100//Metabolic pathways	uncharacterized protein LOC111999239 isoform X1
EVM0001023	0.366	0.18	8.373	2.216	5.85	1.21	GO:0004185//serine-type carboxypeptidase activity;GO:0008236//serine-type peptidase activity;GO:0003824//catalytic activity;GO:0070008//serine-type exopeptidase activity;GO:0008233//peptidase activity;GO:0070011//peptidase activity, acting on L-amino acid peptides;GO:0140096//catalytic activity, acting on a protein;GO:0017171//serine hydrolase activity;GO:0016825//hydrolase activity, acting on ac…	K16296//serine carboxypeptidase-like clade I [EC:3.4.16.-]	serine carboxypeptidase-like 17
EVM0001024	0	0	0	0.056	0	0.016	NA	K15718//linoleate 9S-lipoxygenase [EC:1.13.11.58]+ko00591//Linoleic acid metabolism;K08272//calcium binding protein 39	uncharacterized protein LOC112024469
EVM0001025	0.04	0	0	0	0	0	NA	K14677//aminoacylase [EC:3.5.1.14]+ko00220//Arginine biosynthesis+ko01230//Biosynthesis of amino acids+ko01100//Metabolic pathways+ko01110//Biosynthesis of secondary metabolites+ko01210//2-Oxocarboxylic acid metabolism;K20299//vacuolar protein sorting-associated protein 53;K22804//structural maintenance of chromosomes protein 6	uncharacterized protein LOC112024381
EVM0001026	4.516	5.83	4.083	7.423	3.336	6.553	NA	NA	50S ribosomal protein L11
EVM0001027	2.366	2.18	1.98	2.383	1.776	2.003	GO:0044237//cellular metabolic process;GO:0008152//metabolic process;GO:0006807//nitrogen compound metabolic process;GO:0006520//cellular amino acid metabolic process;GO:0071704//organic substance metabolic process;GO:0006082//organic acid metabolic process;GO:0043436//oxoacid metabolic process;GO:0009987//cellular process;GO:0044281//small molecule metabolic process;GO:1901564//organonitrogen co…	K12235//serine racemase [EC:5.1.1.18]+ko01100//Metabolic pathways+ko00260//Glycine, serine and threonine metabolism	serine racemase isoform X1
EVM0001028	0	0.063	0	0.11	0.023	0.16	NA	K15803//(-)-germacrene D synthase [EC:4.2.3.75]+ko00909//Sesquiterpenoid and triterpenoid biosynthesis	(-)-germacrene D synthase-like
EVM0001030	4.25	4.056	5.62	4.86	7.726	3.85	NA	K04733//interleukin-1 receptor-associated kinase 4 [EC:2.7.11.1];K03283//heat shock 70kDa protein 1/2/6/8+ko03040//Spliceosome+ko04144//Endocytosis+ko04141//Protein processing in endoplasmic reticulum	uncharacterized protein LOC112001473
EVM0001031	11.723	16.4	13.83	18.553	16.906	15.393	GO:0006811//ion transport;GO:0030001//metal ion transport;GO:0006810//transport;GO:0006812//cation transport;GO:0006813//potassium ion transport;GO:0051234//establishment of localization;GO:0051179//localization;GO:0015672//monovalent inorganic cation transport;GO:0031224//intrinsic component of membrane;GO:0016021//integral component of membrane;GO:0110165//cellular anatomical entity;GO:0016020/…	NA	K(+) efflux antiporter 3
EVM0001032	0.603	0.43	0.046	0.116	0.093	0.02	GO:0009987//cellular process;GO:0098662//inorganic cation transmembrane transport;GO:0006811//ion transport;GO:0098660//inorganic ion transmembrane transport;GO:0006812//cation transport;GO:0051234//establishment of localization;GO:0015672//monovalent inorganic cation transport;GO:1902600//proton transmembrane transport;GO:0006810//transport;GO:0140352//export from cell;GO:0055085//transmembrane …	K01535//H+-transporting ATPase [EC:7.1.2.1]+ko00190//Oxidative phosphorylation	ATPase 8
EVM0001033	21.943	24.696	18.096	20.12	12.376	20.526	NA	K00799//glutathione S-transferase [EC:2.5.1.18]+ko00480//Glutathione metabolism	glutathione S-transferase L3-like
EVM0001035	8.2	6.05	5.86	6.256	5.103	5.37	GO:0065007//biological regulation;GO:0050896//response to stimulus;GO:0009987//cellular process;GO:0050789//regulation of biological process;GO:0050794//regulation of cellular process;GO:0023052//signaling;GO:0051716//cellular response to stimulus;GO:0007154//cell communication;GO:0007166//cell surface receptor signaling pathway;GO:0007165//signal transduction;GO:0031224//intrinsic component of m…	K22987//cAMP receptor-like G-protein coupled receptor	G-protein coupled receptor 1
EVM0001037	13.263	22.596	7.376	11.303	8.193	0.223	NA	K13065//shikimate O-hydroxycinnamoyltransferase [EC:2.3.1.133]+ko01100//Metabolic pathways+ko01110//Biosynthesis of secondary metabolites+ko00940//Phenylpropanoid biosynthesis+ko00941//Flavonoid biosynthesis+ko00945//Stilbenoid, diarylheptanoid and gingerol biosynthesis	spermidine hydroxycinnamoyl transferase-like isoform X1
EVM0001038	721.223	846.643	1521.63	1181.59	985.363	618.366	GO:0000278//mitotic cell cycle;GO:0006996//organelle organization;GO:0007017//microtubule-based process;GO:0007010//cytoskeleton organization;GO:0071840//cellular component organization or biogenesis;GO:0007049//cell cycle;GO:0000226//microtubule cytoskeleton organization;GO:0009987//cellular process;GO:0016043//cellular component organization;GO:0043226//organelle;GO:0099512//supramolecular fibe…	K07374//tubulin alpha+ko04145//Phagosome	tubulin alpha chain-like isoform X1
EVM0001039	18.986	19.893	18.61	20.23	14.15	14.766	NA	K08678//UDP-glucuronate decarboxylase [EC:4.1.1.35]+ko00520//Amino sugar and nucleotide sugar metabolism+ko01100//Metabolic pathways;K03143//transcription initiation factor TFIIH subunit 3+ko03420//Nucleotide excision repair+ko03022//Basal transcription factors	uncharacterized protein LOC111999597
EVM0001040	0	0	0.02	0	0	0	NA	K13457//disease resistance protein RPM1+ko04626//Plant-pathogen interaction;K07393//glutathionyl-hydroquinone reductase [EC:1.8.5.7];K08272//calcium binding protein 39;K01183//chitinase [EC:3.2.1.14]+ko00520//Amino sugar and nucleotide sugar metabolism+ko01100//Metabolic pathways;K12355//coniferyl-aldehyde dehydrogenase [EC:1.2.1.68]+ko00940//Phenylpropanoid biosynthesis	uncharacterized protein LOC112016667
EVM0001041	3.96	2.886	1.72	2.01	2.096	2.17	GO:0009987//cellular process;GO:0016070//RNA metabolic process;GO:0043412//macromolecule modification;GO:0090304//nucleic acid metabolic process;GO:0006725//cellular aromatic compound metabolic process;GO:0046483//heterocycle metabolic process;GO:0043170//macromolecule metabolic process;GO:0034641//cellular nitrogen compound metabolic process;GO:0071704//organic substance metabolic process;GO:004…	K03452//magnesium/proton exchanger;K10683//BRCA1-associated RING domain protein 1+ko03440//Homologous recombination;K06180//23S rRNA pseudouridine1911/1915/1917 synthase [EC:5.4.99.23]	pentatricopeptide repeat-containing protein At3g62890-like
EVM0001042	5.856	2.81	3.153	2.106	3.036	0.696	GO:0065007//biological regulation;GO:0031326//regulation of cellular biosynthetic process;GO:0010556//regulation of macromolecule biosynthetic process;GO:2000112//regulation of cellular macromolecule biosynthetic process;GO:0050794//regulation of cellular process;GO:0006355//regulation of transcription, DNA-templated;GO:0010468//regulation of gene expression;GO:0080090//regulation of primary meta…	K10615//E3 ubiquitin-protein ligase HERC4 [EC:2.3.2.26]+ko04120//Ubiquitin mediated proteolysis;K10614//E3 ubiquitin-protein ligase HERC3 [EC:2.3.2.26]+ko04120//Ubiquitin mediated proteolysis	PH
EVM0001043	0.046	0.08	0.073	0.083	0.08	0.016	NA	K15333//tRNA guanosine-2'-O-methyltransferase [EC:2.1.1.34];K12619//5'-3' exoribonuclease 2 [EC:3.1.13.-]+ko03018//RNA degradation+ko03008//Ribosome biogenesis in eukaryotes;K13199//plasminogen activator inhibitor 1 RNA-binding protein;K14568//rRNA small subunit pseudouridine methyltransferase Nep1 [EC:2.1.1.260]+ko03008//Ribosome biogenesis in eukaryotes	subtilisin-like protease SBT4.3
EVM0001044	0.023	0	0	0	0	0	GO:0016021//integral component of membrane;GO:0016020//membrane;GO:0110165//cellular anatomical entity;GO:0031224//intrinsic component of membrane;	K15032//mTERF domain-containing protein, mitochondrial	uncharacterized protein LOC112035707
EVM0001045	96.043	63.706	18.743	19.566	23.5	18.813	GO:0000731//DNA synthesis involved in DNA repair;GO:0006281//DNA repair;GO:0065007//biological regulation;GO:0031323//regulation of cellular metabolic process;GO:0051716//cellular response to stimulus;GO:0022616//DNA strand elongation;GO:0006974//cellular response to DNA damage stimulus;GO:0006271//DNA strand elongation involved in DNA replication;GO:0006301//postreplication repair;GO:0006139//nu…	K04802//proliferating cell nuclear antigen+ko03420//Nucleotide excision repair+ko03030//DNA replication+ko03410//Base excision repair+ko03430//Mismatch repair	proliferating cell nuclear antigen
EVM0001046	31.893	35.926	59.156	46.556	52.333	72.016	GO:0046872//metal ion binding;GO:0043169//cation binding;GO:0016787//hydrolase activity;GO:0003824//catalytic activity;GO:0043167//ion binding;GO:0016788//hydrolase activity, acting on ester bonds;GO:0005488//binding;GO:0042578//phosphoric ester hydrolase activity;GO:0004722//protein serine/threonine phosphatase activity;GO:0016791//phosphatase activity;GO:0140096//catalytic activity, acting on a…	K14497//protein phosphatase 2C [EC:3.1.3.16]+ko04016//MAPK signaling pathway - plant+ko04075//Plant hormone signal transduction	protein phosphatase 2C 16-like
EVM0001047	0	0.726	0	1.896	0	0	NA	K01593//aromatic-L-amino-acid/L-tryptophan decarboxylase [EC:4.1.1.28 4.1.1.105]+ko00380//Tryptophan metabolism+ko00901//Indole alkaloid biosynthesis+ko00965//Betalain biosynthesis+ko00350//Tyrosine metabolism+ko01100//Metabolic pathways+ko00950//Isoquinoline alkaloid biosynthesis+ko01110//Biosynthesis of secondary metabolites+ko00360//Phenylalanine metabolism	tyrosine decarboxylase 1-like
EVM0001048	14.973	8.186	1.83	2.973	2.73	3.623	NA	K09566//peptidyl-prolyl isomerase G (cyclophilin G) [EC:5.2.1.8]	protein ROOT PRIMORDIUM DEFECTIVE 1-like
EVM0001049	154.67	143.626	190.963	157.183	153.353	80.32	GO:0004471//malate dehydrogenase (decarboxylating) (NAD+) activity;GO:0016614//oxidoreductase activity, acting on CH-OH group of donors;GO:0043169//cation binding;GO:0097159//organic cyclic compound binding;GO:0000166//nucleotide binding;GO:0043167//ion binding;GO:0016616//oxidoreductase activity, acting on the CH-OH group of donors, NAD or NADP as acceptor;GO:0016491//oxidoreductase activity;GO:…	K00029//malate dehydrogenase (oxaloacetate-decarboxylating)(NADP+) [EC:1.1.1.40]+ko01100//Metabolic pathways+ko00710//Carbon fixation in photosynthetic organisms+ko00620//Pyruvate metabolism+ko01200//Carbon metabolism	NADP-dependent malic enzyme-like
EVM0001050	10.596	32.5	24.61	52.77	22.433	97.836	NA	K14493//gibberellin receptor GID1 [EC:3.-.-.-]+ko04075//Plant hormone signal transduction;K07874//Ras-related protein Rab-1A	carboxylesterase 1-like
EVM0001051	3.96	2.163	1.416	0.943	0.916	0.423	NA	K01076//abhydrolase domain-containing protein 17 [EC:3.1.2.22]+ko00062//Fatty acid elongation	protein ABHD17B isoform X1
EVM0001052	0.213	0.61	0.7	0.786	0.686	3.186	NA	K04733//interleukin-1 receptor-associated kinase 4 [EC:2.7.11.1]	G-type lectin S-receptor-like serine/threonine-protein kinase At4g27290
EVM0001053	51.433	81.76	144.96	135.876	125.573	49.756	NA	NA	fasciclin-like arabinogalactan protein 16
EVM0001054	0.046	0.046	0.023	0.07	0.05	0.076	NA	K14497//protein phosphatase 2C [EC:3.1.3.16]+ko04016//MAPK signaling pathway - plant+ko04075//Plant hormone signal transduction	NA
EVM0001055	0.133	0.666	2.03	1.106	0.1	0.373	GO:0008152//metabolic process;GO:0009058//biosynthetic process;GO:0030170//pyridoxal phosphate binding;GO:0036094//small molecule binding;GO:0003824//catalytic activity;GO:0097159//organic cyclic compound binding;GO:0019842//vitamin binding;GO:0005488//binding;GO:0043168//anion binding;GO:0043167//ion binding;GO:0070279//vitamin B6 binding;GO:1901363//heterocyclic compound binding;	K20772//1-aminocyclopropane-1-carboxylate synthase 1/2/6 [EC:4.4.1.14]+ko04016//MAPK signaling pathway - plant+ko01100//Metabolic pathways+ko01110//Biosynthesis of secondary metabolites+ko00270//Cysteine and methionine metabolism	1-aminocyclopropane-1-carboxylate synthase 1-like
EVM0001056	33.576	18.326	12.446	14.57	15.89	18.4	GO:0032991//protein-containing complex;GO:0043229//intracellular organelle;GO:0005622//intracellular;GO:0043227//membrane-bounded organelle;GO:0043231//intracellular membrane-bounded organelle;GO:1990904//ribonucleoprotein complex;GO:0110165//cellular anatomical entity;GO:0005737//cytoplasm;GO:0043226//organelle;GO:0005739//mitochondrion;GO:0097159//organic cyclic compound binding;GO:0001882//nuc…	K06207//GTP-binding protein	uncharacterized protein LOC112028938
EVM0001057	0.71	0.356	1.736	1.216	1.616	7.05	GO:0019725//cellular homeostasis;GO:0050789//regulation of biological process;GO:0009987//cellular process;GO:0065007//biological regulation;GO:0050794//regulation of cellular process;GO:0042592//homeostatic process;GO:0065008//regulation of biological quality;GO:0045454//cell redox homeostasis;	K17609//nucleoredoxin [EC:1.8.1.8]	probable nucleoredoxin 3
EVM0001058	19.953	12.546	3.976	4.643	5.303	4.45	NA	NA	centromere protein C isoform X2
EVM0001059	0.87	0.353	0.993	0.62	0.906	1.71	NA	K04733//interleukin-1 receptor-associated kinase 4 [EC:2.7.11.1]	receptor-like serine/threonine-protein kinase SD1-6
EVM0001060	62.016	63.263	48.083	52.79	56.903	66.873	GO:0008236//serine-type peptidase activity;GO:0017171//serine hydrolase activity;GO:0016787//hydrolase activity;GO:0070011//peptidase activity, acting on L-amino acid peptides;GO:0003824//catalytic activity;GO:0004175//endopeptidase activity;GO:0004252//serine-type endopeptidase activity;GO:0016825//hydrolase activity, acting on acid phosphorus-nitrogen bonds;GO:0140096//catalytic activity, actin…	K01358//ATP-dependent Clp protease, protease subunit [EC:3.4.21.92]	ATP-dependent Clp protease proteolytic subunit-related protein 4
EVM0001061	10.533	4.553	14.236	8.003	11.97	11.653	GO:0016021//integral component of membrane;GO:0031224//intrinsic component of membrane;GO:0110165//cellular anatomical entity;GO:0016020//membrane;GO:0017076//purine nucleotide binding;GO:0005524//ATP binding;GO:0003824//catalytic activity;GO:0097159//organic cyclic compound binding;GO:1901363//heterocyclic compound binding;GO:0032559//adenyl ribonucleotide binding;GO:0030554//adenyl nucleotide b…	K04733//interleukin-1 receptor-associated kinase 4 [EC:2.7.11.1]	cysteine-rich receptor-like protein kinase 10
EVM0001063	0.25	0	0	0	0.046	0	NA	NA	uncharacterized protein LOC112028524
EVM0001065	2.326	1.576	4.003	3.683	2.87	4.8	GO:0003824//catalytic activity;GO:0004721//phosphoprotein phosphatase activity;GO:0140096//catalytic activity, acting on a protein;GO:0016791//phosphatase activity;GO:0016787//hydrolase activity;GO:0042578//phosphoric ester hydrolase activity;GO:0016788//hydrolase activity, acting on ester bonds;GO:0008138//protein tyrosine/serine/threonine phosphatase activity;	K05766//protein phosphatase slingshot [EC:3.1.3.16 3.1.3.48]	dual specificity protein phosphatase 1-like
EVM0001067	10.94	8.933	20.696	18.546	24.813	108.953	GO:0016020//membrane;GO:0016021//integral component of membrane;GO:0031224//intrinsic component of membrane;GO:0110165//cellular anatomical entity;GO:0043167//ion binding;GO:0043169//cation binding;GO:0046872//metal ion binding;GO:0005488//binding;GO:0005509//calcium ion binding;	K01859//chalcone isomerase [EC:5.5.1.6]+ko01100//Metabolic pathways+ko01110//Biosynthesis of secondary metabolites+ko00941//Flavonoid biosynthesis;K04733//interleukin-1 receptor-associated kinase 4 [EC:2.7.11.1];K09597//signal peptide peptidase-like 2B [EC:3.4.23.-]	vacuolar-sorting receptor 6-like isoform X1
EVM0001068	0.826	0.716	0.09	0.5	0.126	0.276	GO:0044237//cellular metabolic process;GO:0008152//metabolic process;GO:1901575//organic substance catabolic process;GO:0044260//cellular macromolecule metabolic process;GO:0009987//cellular process;GO:0044248//cellular catabolic process;GO:0036211//protein modification process;GO:1901565//organonitrogen compound catabolic process;GO:0044257//cellular protein catabolic process;GO:0019941//modific…	K05610//ubiquitin carboxyl-terminal hydrolase L5 [EC:3.4.19.12]	ubiquitin carboxyl-terminal hydrolase 2
EVM0001069	0.08	0.193	0.043	0.023	0.016	0.393	GO:0034641//cellular nitrogen compound metabolic process;GO:1901576//organic substance biosynthetic process;GO:0006753//nucleoside phosphate metabolic process;GO:0044237//cellular metabolic process;GO:0006741//NADP biosynthetic process;GO:0019359//nicotinamide nucleotide biosynthetic process;GO:0006793//phosphorus metabolic process;GO:0009987//cellular process;GO:0019637//organophosphate metaboli…	K00858//NAD+ kinase [EC:2.7.1.23]+ko01100//Metabolic pathways+ko00760//Nicotinate and nicotinamide metabolism	NAD(H) kinase 1
EVM0001070	0	0.01	0.026	0.21	0	0.81	NA	K13508//glycerol-3-phosphate acyltransferase [EC:2.3.1.15 2.3.1.198]+ko01100//Metabolic pathways+ko01110//Biosynthesis of secondary metabolites+ko00564//Glycerophospholipid metabolism+ko00561//Glycerolipid metabolism	glycerol-3-phosphate 2-O-acyltransferase 6-like
EVM0001071	0.59	0.89	1.576	0.643	1.376	5.123	NA	K04733//interleukin-1 receptor-associated kinase 4 [EC:2.7.11.1]	G-type lectin S-receptor-like serine/threonine-protein kinase At5g35370
EVM0001072	1306.32	1198.89	554.89	630.37	793.67	539.306	GO:0003723//RNA binding;GO:0003824//catalytic activity;GO:0003924//GTPase activity;GO:0036094//small molecule binding;GO:0008135//translation factor activity, RNA binding;GO:1901265//nucleoside phosphate binding;GO:0016817//hydrolase activity, acting on acid anhydrides;GO:0016787//hydrolase activity;GO:0045182//translation regulator activity;GO:0032549//ribonucleoside binding;GO:0090079//translat…	K03231//elongation factor 1-alpha+ko03013//RNA transport	elongation factor 1-alpha
EVM0001073	11.893	8.263	6.123	7.426	8.53	7.656	GO:0008152//metabolic process;GO:0071704//organic substance metabolic process;GO:0006796//phosphate-containing compound metabolic process;GO:0006793//phosphorus metabolic process;GO:0044237//cellular metabolic process;GO:0009987//cellular process;GO:0006002//fructose 6-phosphate metabolic process;GO:1901135//carbohydrate derivative metabolic process;GO:0019637//organophosphate metabolic process;G…	K00850//6-phosphofructokinase 1 [EC:2.7.1.11]+ko00010//Glycolysis / Gluconeogenesis+ko00030//Pentose phosphate pathway+ko01230//Biosynthesis of amino acids+ko03018//RNA degradation+ko01100//Metabolic pathways+ko00052//Galactose metabolism+ko00051//Fructose and mannose metabolism+ko01110//Biosynthesis of secondary metabolites+ko01200//Carbon metabolism	ATP-dependent 6-phosphofructokinase 5
EVM0001074	0.676	0.653	0.583	0.6	0.42	1.123	NA	K00924//kinase [EC:2.7.1.-]	receptor-like kinase TMK4
EVM0001075	9.37	7.946	14.58	12.713	15.233	25.096	GO:0016773//phosphotransferase activity, alcohol group as acceptor;GO:1901265//nucleoside phosphate binding;GO:0000166//nucleotide binding;GO:0016772//transferase activity, transferring phosphorus-containing groups;GO:0016307//phosphatidylinositol phosphate kinase activity;GO:0036094//small molecule binding;GO:0017076//purine nucleotide binding;GO:0097367//carbohydrate derivative binding;GO:00305…	K00921//1-phosphatidylinositol-3-phosphate 5-kinase [EC:2.7.1.150]+ko04145//Phagosome+ko01100//Metabolic pathways+ko04070//Phosphatidylinositol signaling system+ko00562//Inositol phosphate metabolism	1-phosphatidylinositol-3-phosphate 5-kinase FAB1B
EVM0001076	0.226	0	0.536	0.073	0.383	0.106	GO:0032259//methylation;GO:0008152//metabolic process;GO:0016740//transferase activity;GO:0008168//methyltransferase activity;GO:0003824//catalytic activity;GO:0016741//transferase activity, transferring one-carbon groups;	K08869//aarF domain-containing kinase	putative methyltransferase DDB_G0268948
EVM0001077	25.693	21.753	18.573	16.833	18.036	13.28	NA	K18643//katanin p80 WD40 repeat-containing subunit B1	katanin p80 WD40 repeat-containing subunit B1 homolog isoform X1
EVM0001078	1.61	10.956	11.25	34.28	6.87	110.026	NA	K13449//pathogenesis-related protein 1+ko04016//MAPK signaling pathway - plant+ko04626//Plant-pathogen interaction+ko04075//Plant hormone signal transduction	basic form of pathogenesis-related protein 1-like
EVM0001079	23.603	46.04	61.236	74.676	62.376	67.09	NA	K00705//4-alpha-glucanotransferase [EC:2.4.1.25]+ko01100//Metabolic pathways+ko00500//Starch and sucrose metabolism+ko01110//Biosynthesis of secondary metabolites	4-alpha-glucanotransferase DPE2 isoform X3
EVM0001080	10.496	1.94	9.463	3.476	9.833	2.996	GO:0003824//catalytic activity;GO:0016757//transferase activity, transferring glycosyl groups;GO:0016758//transferase activity, transferring hexosyl groups;GO:0016740//transferase activity;	K23154//2-hydroxyflavanone C-glucosyltransferase [EC:2.4.1.360]	UDP-glycosyltransferase 13-like
EVM0001081	0.76	0.493	0.243	0.323	0.366	0.376	NA	K01176//alpha-amylase [EC:3.2.1.1]+ko01100//Metabolic pathways+ko00500//Starch and sucrose metabolism	pentatricopeptide repeat-containing protein At2g33680-like
EVM0001082	16.68	13.89	13.68	13.413	13.856	18.506	GO:0000166//nucleotide binding;GO:0004386//helicase activity;GO:0016787//hydrolase activity;GO:0035639//purine ribonucleoside triphosphate binding;GO:0005524//ATP binding;GO:0016462//pyrophosphatase activity;GO:1901265//nucleoside phosphate binding;GO:1901363//heterocyclic compound binding;GO:0030554//adenyl nucleotide binding;GO:0043167//ion binding;GO:0017111//nucleoside-triphosphatase activity…	K12818//ATP-dependent RNA helicase DHX8/PRP22 [EC:3.6.4.13]+ko03040//Spliceosome	pre-mRNA-splicing factor ATP-dependent RNA helicase DEAH10
EVM0001083	0.016	0.073	0	0.023	0.033	0.353	NA	K19825//2-alkenal reductase (NADP+) [EC:1.3.1.102];K07119//uncharacterized protein	2-alkenal reductase (NADP(+)-dependent)-like
EVM0001084	53.063	37.61	9.65	10.883	12.436	6.963	GO:0008092//cytoskeletal protein binding;GO:0003779//actin binding;GO:0005488//binding;GO:0005515//protein binding;	K10352//myosin heavy chain;K20478//golgin subfamily B member 1	protein NETWORKED 4A-like
EVM0001085	7.69	6.546	4.89	5.266	5.61	5.023	GO:0019751//polyol metabolic process;GO:0044237//cellular metabolic process;GO:1901575//organic substance catabolic process;GO:0044281//small molecule metabolic process;GO:0006629//lipid metabolic process;GO:0016310//phosphorylation;GO:0046434//organophosphate catabolic process;GO:0009987//cellular process;GO:0044282//small molecule catabolic process;GO:0006796//phosphate-containing compound meta…	K01082//3'(2'), 5'-bisphosphate nucleotidase [EC:3.1.3.7]+ko00920//Sulfur metabolism+ko01100//Metabolic pathways	PAP-specific phosphatase HAL2-like
EVM0001086	0.223	0.416	0.246	0.373	0.34	0.246	GO:0009987//cellular process;GO:0006119//oxidative phosphorylation;GO:0044237//cellular metabolic process;GO:0006796//phosphate-containing compound metabolic process;GO:0008152//metabolic process;GO:0006091//generation of precursor metabolites and energy;GO:0015980//energy derivation by oxidation of organic compounds;GO:0019684//photosynthesis, light reaction;GO:0022904//respiratory electron tran…	K05573//NAD(P)H-quinone oxidoreductase subunit 2 [EC:7.1.1.2]+ko01100//Metabolic pathways+ko00190//Oxidative phosphorylation	LOW QUALITY PROTEIN: uncharacterized protein LOC112041016
EVM0001087	3.716	0.92	2.18	1.23	3.433	1.846	GO:1903506//regulation of nucleic acid-templated transcription;GO:0050794//regulation of cellular process;GO:2001141//regulation of RNA biosynthetic process;GO:0006355//regulation of transcription, DNA-templated;GO:0019219//regulation of nucleobase-containing compound metabolic process;GO:0051171//regulation of nitrogen compound metabolic process;GO:0060255//regulation of macromolecule metabolic …	K06889//uncharacterized protein;K00521//ferric-chelate reductase [EC:1.16.1.7];K11446//histone demethylase JARID1 [EC:1.14.11.-];K15710//E3 ubiquitin-protein ligase SHPRH [EC:3.6.4.- 2.3.2.27]	PHD finger protein ALFIN-LIKE 4-like
EVM0001088	0.803	0	0.67	0	0.66	0	NA	K17535//serine/threonine-protein kinase TNNI3K [EC:2.7.11.1];K01188//beta-glucosidase [EC:3.2.1.21]+ko01100//Metabolic pathways+ko00500//Starch and sucrose metabolism+ko01110//Biosynthesis of secondary metabolites+ko00460//Cyanoamino acid metabolism+ko00940//Phenylpropanoid biosynthesis;K22804//structural maintenance of chromosomes protein 6;K11643//chromodomain-helicase-DNA-binding protein 4 [EC…	uncharacterized protein LOC112016041
EVM0001090	6.41	12.403	14.66	14.836	13.25	23.03	GO:0008152//metabolic process;GO:0055114//oxidation-reduction process;GO:0016491//oxidoreductase activity;GO:0003824//catalytic activity;	K19825//2-alkenal reductase (NADP+) [EC:1.3.1.102]	2-alkenal reductase (NADP(+)-dependent)-like
EVM0001091	59.123	36.246	2.933	5.65	6.623	2.916	NA	K02209//DNA replication licensing factor MCM5 [EC:3.6.4.12]+ko03030//DNA replication	DNA replication licensing factor MCM5
EVM0001092	1.353	3.27	40.836	22.416	39.823	124.293	GO:0003824//catalytic activity;GO:0016491//oxidoreductase activity;	K18980//2-methylene-furan-3-one reductase [EC:1.3.1.105]	2-methylene-furan-3-one reductase-like
EVM0001093	2.896	0.316	5.83	0.346	7.37	1.996	NA	K13420//LRR receptor-like serine/threonine-protein kinase FLS2 [EC:2.7.11.1]+ko04016//MAPK signaling pathway - plant+ko04626//Plant-pathogen interaction	probable leucine-rich repeat receptor-like protein kinase At1g35710
EVM0001094	4.313	3.11	2.71	2.68	2.386	4.196	GO:0016021//integral component of membrane;GO:0016020//membrane;GO:0110165//cellular anatomical entity;GO:0031224//intrinsic component of membrane;GO:0008270//zinc ion binding;GO:0046914//transition metal ion binding;GO:0043169//cation binding;GO:0005488//binding;GO:0046872//metal ion binding;GO:0043167//ion binding;	K10658//E3 ubiquitin-protein ligase MARCH3 [EC:2.3.2.27];K10661//E3 ubiquitin-protein ligase MARCH6 [EC:2.3.2.27]+ko04141//Protein processing in endoplasmic reticulum	uncharacterized protein LOC112005541 isoform X1
EVM0001095	33.513	30.716	29.11	27.146	26.096	43.286	NA	K10523//speckle-type POZ protein	BTB/POZ and MATH domain-containing protein 4-like isoform X1
EVM0001096	2.083	1.043	0.923	0.21	0.87	0	NA	K13993//HSP20 family protein+ko04141//Protein processing in endoplasmic reticulum	uncharacterized protein LOC111993367
EVM0001097	30.733	29.846	29.953	32.13	29.706	29.453	GO:0009059//macromolecule biosynthetic process;GO:0006367//transcription initiation from RNA polymerase II promoter;GO:0071704//organic substance metabolic process;GO:0044260//cellular macromolecule metabolic process;GO:0043170//macromolecule metabolic process;GO:0097659//nucleic acid-templated transcription;GO:0034654//nucleobase-containing compound biosynthetic process;GO:0034645//cellular macr…	K03137//transcription initiation factor TFIIE subunit beta+ko03022//Basal transcription factors	transcription initiation factor IIE subunit beta-like
EVM0001098	2.916	3.66	2.48	3.623	2.903	3.36	NA	K10523//speckle-type POZ protein	uncharacterized protein LOC111988173
EVM0001099	0.016	0	0.016	0	0	0	NA	NA	uncharacterized protein LOC112000292
EVM0001100	31.18	16.746	44	26.906	29.036	38.563	NA	NA	embryo-specific protein ATS3B-like
EVM0001101	3.02	5.796	22.103	25.66	14.623	63.41	GO:0043231//intracellular membrane-bounded organelle;GO:0043229//intracellular organelle;GO:0005634//nucleus;GO:0005622//intracellular;GO:0043227//membrane-bounded organelle;GO:0043226//organelle;GO:0110165//cellular anatomical entity;GO:0097159//organic cyclic compound binding;GO:0140110//transcription regulator activity;GO:0003677//DNA binding;GO:1901363//heterocyclic compound binding;GO:000367…	K09286//EREBP-like factor	ethylene-responsive transcription factor RAP2-1-like
EVM0001102	1.48	0.756	1.616	1.066	1.633	1.886	NA	K11838//ubiquitin carboxyl-terminal hydrolase 7 [EC:3.4.19.12];K01285//lysosomal Pro-X carboxypeptidase [EC:3.4.16.2];K17491//protein phosphatase 4 regulatory subunit 3;K12879//THO complex subunit 2+ko03040//Spliceosome+ko03013//RNA transport;K19027//zinc finger FYVE domain-containing protein 26	uncharacterized protein LOC111987485
EVM0001104	0.606	8.333	16.32	19.23	14.256	0.066	NA	NA	uncharacterized protein LOC111987051
EVM0001105	36.29	18.326	7.853	10.943	10.553	10.583	NA	K14538//nuclear GTP-binding protein+ko03008//Ribosome biogenesis in eukaryotes	guanine nucleotide-binding protein-like NSN1
EVM0001106	41.943	35.07	28.263	28.943	33.496	21.933	GO:0006525//arginine metabolic process;GO:0044237//cellular metabolic process;GO:0019752//carboxylic acid metabolic process;GO:0046394//carboxylic acid biosynthetic process;GO:1901566//organonitrogen compound biosynthetic process;GO:0044283//small molecule biosynthetic process;GO:0009987//cellular process;GO:1901564//organonitrogen compound metabolic process;GO:1901576//organic substance biosynth…	K00930//acetylglutamate kinase [EC:2.7.2.8]+ko00220//Arginine biosynthesis+ko01230//Biosynthesis of amino acids+ko01100//Metabolic pathways+ko01110//Biosynthesis of secondary metabolites+ko01210//2-Oxocarboxylic acid metabolism	acetylglutamate kinase
EVM0001108	110.566	75.34	36.8	39.65	51.073	76.793	GO:0009987//cellular process;GO:0006457//protein folding;GO:0000166//nucleotide binding;GO:0030554//adenyl nucleotide binding;GO:0097367//carbohydrate derivative binding;GO:0036094//small molecule binding;GO:0035639//purine ribonucleoside triphosphate binding;GO:0051082//unfolded protein binding;GO:0043168//anion binding;GO:0005524//ATP binding;GO:0097159//organic cyclic compound binding;GO:00325…	K09487//heat shock protein 90kDa beta+ko04141//Protein processing in endoplasmic reticulum+ko04626//Plant-pathogen interaction	heat shock protein 90-5
EVM0001109	22.836	48.38	39.153	68.76	31.94	53.93	NA	K01061//carboxymethylenebutenolidase [EC:3.1.1.45]+ko01100//Metabolic pathways+ko01110//Biosynthesis of secondary metabolites	endo-1
EVM0001110	0.103	1.18	0.05	0.16	0.076	0.166	NA	K19307//25S rRNA (uracil2634-N3)-methyltransferase [EC:2.1.1.313];K04733//interleukin-1 receptor-associated kinase 4 [EC:2.7.11.1];K13459//disease resistance protein RPS2+ko04626//Plant-pathogen interaction	heavy metal-associated isoprenylated plant protein 47-like isoform X2
EVM0001112	7.043	1.533	7.983	3.49	3.826	9.55	NA	NA	uncharacterized protein LOC111986378
EVM0001113	5.186	4.84	3.043	3.283	4.24	1.656	NA	K22565//COMM domain containing 9;K22733//magnesium transporter	pentatricopeptide repeat-containing protein At5g50390
EVM0001114	2.626	1.043	1.846	1.013	1.783	2.026	GO:0046483//heterocycle metabolic process;GO:0043604//amide biosynthetic process;GO:0044238//primary metabolic process;GO:0043170//macromolecule metabolic process;GO:0006424//glutamyl-tRNA aminoacylation;GO:0043038//amino acid activation;GO:0009058//biosynthetic process;GO:0034660//ncRNA metabolic process;GO:0006518//peptide metabolic process;GO:0016070//RNA metabolic process;GO:0006082//organic …	K01885//glutamyl-tRNA synthetase [EC:6.1.1.17]+ko00860//Porphyrin and chlorophyll metabolism+ko00970//Aminoacyl-tRNA biosynthesis+ko01100//Metabolic pathways+ko01110//Biosynthesis of secondary metabolites	glutamate--tRNA ligase
EVM0001115	0	0.03	0	0	0	0	NA	K00799//glutathione S-transferase [EC:2.5.1.18]+ko00480//Glutathione metabolism	uncharacterized protein LOC112005292
EVM0001116	11.866	12.123	5.403	7.713	7.56	2.143	GO:0003824//catalytic activity;	K22369//epoxide hydrolase 4 [EC:3.3.-.-];K14759//isochorismate synthase / 2-succinyl-5-enolpyruvyl-6-hydroxy-3-cyclohexene-1-carboxylate synthase / 2-succinyl-6-hydroxy-2,4-cyclohexadiene-1-carboxylate synthase / O-succinylbenzoate synthase [EC:5.4.4.2 2.2.1.9 4.2.99.20 4.2.1.113]+ko00130//Ubiquinone and other terpenoid-quinone biosynthesis+ko01100//Metabolic pathways+ko01110//Biosynthesis of sec…	uncharacterized protein LOC112024220
EVM0001117	0	0.063	0.076	0.083	0.043	0.266	NA	K17541//SCY1-like protein 2;K14664//IAA-amino acid hydrolase [EC:3.5.1.-];K07478//putative ATPase	uncharacterized protein LOC111999917
EVM0001118	1.613	0.823	0.33	0.22	0.373	0.106	GO:0031224//intrinsic component of membrane;GO:0016020//membrane;GO:0016021//integral component of membrane;GO:0110165//cellular anatomical entity;	K01414//oligopeptidase A [EC:3.4.24.70]	uncharacterized protein At2g34160-like
EVM0001119	35.446	40.09	48.516	48.26	35.906	44.72	GO:0015031//protein transport;GO:0045184//establishment of protein localization;GO:0006886//intracellular protein transport;GO:0042886//amide transport;GO:0071702//organic substance transport;GO:0051234//establishment of localization;GO:0008104//protein localization;GO:0051649//establishment of localization in cell;GO:0051179//localization;GO:0046907//intracellular transport;GO:0070727//cellular …	K15296//alpha-soluble NSF attachment protein	alpha-soluble NSF attachment protein 2
EVM0001120	0.02	0	0.14	0	0.153	0	NA	K18857//alcohol dehydrogenase class-P [EC:1.1.1.1]+ko00010//Glycolysis / Gluconeogenesis+ko00350//Tyrosine metabolism+ko00592//alpha-Linolenic acid metabolism+ko01100//Metabolic pathways+ko01110//Biosynthesis of secondary metabolites+ko00071//Fatty acid degradation	alcohol dehydrogenase 1-like
EVM0001121	1.813	2.186	10.873	7.296	9.97	1.293	NA	NA	uncharacterized protein LOC112018468
EVM0001122	6.966	4.606	2.29	2.2	3.083	3.796	NA	K10592//E3 ubiquitin-protein ligase HUWE1 [EC:2.3.2.26]+ko04120//Ubiquitin mediated proteolysis;K06133//4'-phosphopantetheinyl transferase [EC:2.7.8.-]+ko00770//Pantothenate and CoA biosynthesis;K03243//translation initiation factor 5B+ko03013//RNA transport;K11294//nucleolin	uncharacterized protein LOC111986569 isoform X1
EVM0001123	36.186	31.146	21.51	23.59	26.593	31.14	GO:0110165//cellular anatomical entity;GO:0043229//intracellular organelle;GO:0043227//membrane-bounded organelle;GO:0043231//intracellular membrane-bounded organelle;GO:0005634//nucleus;GO:0043226//organelle;GO:0005622//intracellular;GO:0097159//organic cyclic compound binding;GO:0003677//DNA binding;GO:0003676//nucleic acid binding;GO:0005488//binding;GO:1901363//heterocyclic compound binding;	K09522//DnaJ homolog subfamily C member 2	dnaJ homolog subfamily C member 2-like
EVM0001124	0	0	0	0.15	0	0	NA	K13096//splicing factor 4	SURP and G-patch domain-containing protein 1-like protein isoform X1
EVM0001126	19.473	14.533	9.956	10.17	10.176	11.706	GO:0034622//cellular protein-containing complex assembly;GO:0006139//nucleobase-containing compound metabolic process;GO:0006807//nitrogen compound metabolic process;GO:0034641//cellular nitrogen compound metabolic process;GO:0071704//organic substance metabolic process;GO:0044085//cellular component biogenesis;GO:0006397//mRNA processing;GO:0071840//cellular component organization or biogenesis;…	K12818//ATP-dependent RNA helicase DHX8/PRP22 [EC:3.6.4.13]+ko03040//Spliceosome;K12837//splicing factor U2AF 65 kDa subunit+ko03040//Spliceosome;K11093//U1 small nuclear ribonucleoprotein 70kDa+ko03040//Spliceosome	luc7-like protein 3
EVM0001127	3.03	5.783	6.003	5.08	7.266	12.466	NA	NA	uncharacterized protein LOC112030393
EVM0001128	0.886	0.593	1.32	0.383	0.64	0.803	NA	K03255//protein TIF31	uncharacterized protein LOC112008460 isoform X1
EVM0001129	4.456	4.6	22.59	5.866	7.74	3.636	NA	K20556//cytochrome P450 family 76 subfamily C	geraniol 8-hydroxylase-like
EVM0001130	9.476	133.676	5.01	14	7.7	24.25	GO:0043229//intracellular organelle;GO:0005622//intracellular;GO:0005634//nucleus;GO:0110165//cellular anatomical entity;GO:0043226//organelle;GO:0043231//intracellular membrane-bounded organelle;GO:0043227//membrane-bounded organelle;GO:0005488//binding;GO:0003700//DNA-binding transcription factor activity;GO:0097159//organic cyclic compound binding;GO:0140110//transcription regulator activity;G…	K09286//EREBP-like factor	ethylene-responsive transcription factor 4-like
EVM0001131	0.02	0.01	0	0	0	0.393	NA	K13508//glycerol-3-phosphate acyltransferase [EC:2.3.1.15 2.3.1.198]+ko01100//Metabolic pathways+ko01110//Biosynthesis of secondary metabolites+ko00564//Glycerophospholipid metabolism+ko00561//Glycerolipid metabolism	glycerol-3-phosphate 2-O-acyltransferase 6-like
EVM0001132	0.166	0.466	0	0.206	0.043	0.043	NA	NA	uncharacterized protein LOC112012817
EVM0001133	34.756	33.196	36.483	34.753	41.016	32.21	GO:0007154//cell communication;GO:0050794//regulation of cellular process;GO:0007165//signal transduction;GO:0009987//cellular process;GO:0065007//biological regulation;GO:0023052//signaling;GO:0050789//regulation of biological process;GO:0050896//response to stimulus;GO:0051716//cellular response to stimulus;GO:0097367//carbohydrate derivative binding;GO:0017076//purine nucleotide binding;GO:003…	K07198//5'-AMP-activated protein kinase, catalytic alpha subunit [EC:2.7.11.11]	CBL-interacting protein kinase 23
EVM0001134	2.246	7.136	5.03	8.326	5.756	7.646	NA	K10844//DNA excision repair protein ERCC-2 [EC:3.6.4.12]+ko03420//Nucleotide excision repair+ko03022//Basal transcription factors	uncharacterized protein LOC111998920 isoform X1
EVM0001135	44.17	41.353	76.13	51.75	63.51	92.25	NA	K05275//pyridoxine 4-dehydrogenase [EC:1.1.1.65]+ko00750//Vitamin B6 metabolism+ko01100//Metabolic pathways	probable aldo-keto reductase 4
EVM0001136	28.486	33.22	16.986	20.01	20.12	22.37	GO:0072657//protein localization to membrane;GO:0051179//localization;GO:0009628//response to abiotic stimulus;GO:0044743//protein transmembrane import into intracellular organelle;GO:0070727//cellular macromolecule localization;GO:0045184//establishment of protein localization;GO:0051649//establishment of localization in cell;GO:0009416//response to light stimulus;GO:0072598//protein localizatio…	K12271//signal recognition particle 43 kDa protein	signal recognition particle 43 kDa protein
EVM0001137	0.023	0.11	0	0.023	0	0	NA	K20667//beta-amyrin 28-monooxygenase [EC:1.14.14.126];K09833//homogentisate phytyltransferase / homogentisate geranylgeranyltransferase [EC:2.5.1.115 2.5.1.116]+ko00130//Ubiquinone and other terpenoid-quinone biosynthesis+ko01100//Metabolic pathways+ko01110//Biosynthesis of secondary metabolites;K01188//beta-glucosidase [EC:3.2.1.21]+ko01100//Metabolic pathways+ko00500//Starch and sucrose metabol…	uncharacterized protein LOC112006402
EVM0001138	5.773	3.99	11.67	8.746	7.106	12.873	GO:0031224//intrinsic component of membrane;GO:0110165//cellular anatomical entity;GO:0016020//membrane;GO:0016021//integral component of membrane;	K02866//large subunit ribosomal protein L10e+ko03010//Ribosome;K20728//vegetative storage protein 2+ko04016//MAPK signaling pathway - plant	uncharacterized protein At2g39920
EVM0001139	0	0	0	0	0.02	0	NA	K04733//interleukin-1 receptor-associated kinase 4 [EC:2.7.11.1];K07478//putative ATPase;K03686//molecular chaperone DnaJ;K09338//homeobox-leucine zipper protein;K08064//nuclear transcription factor Y, alpha	uncharacterized protein LOC112016665
EVM0001140	0	0	0	0	0.03	0	NA	K12639//cytochrome P450 family 724 subfamily B polypeptide 1 [EC:1.14.13.-]+ko00905//Brassinosteroid biosynthesis+ko01100//Metabolic pathways+ko01110//Biosynthesis of secondary metabolites	uncharacterized protein LOC112010622
EVM0001141	6.8	2.64	6.423	3.993	5.646	4.206	GO:0005488//binding;GO:1901363//heterocyclic compound binding;GO:0097159//organic cyclic compound binding;GO:0003676//nucleic acid binding;	K10773//endonuclease III [EC:4.2.99.18]+ko03410//Base excision repair	zinc finger protein GIS3
EVM0001142	8.626	9.236	8.59	9.126	8.856	10.643	NA	K23025//H+-translocating diphosphatase [EC:7.1.3.1]	pyrophosphate-energized membrane proton pump 2
EVM0001143	40.803	57.85	129.59	112.426	93.113	198.31	NA	K08726//soluble epoxide hydrolase / lipid-phosphate phosphatase [EC:3.3.2.10 3.1.3.76]+ko04146//Peroxisome+ko00590//Arachidonic acid metabolism+ko01100//Metabolic pathways;K01079//phosphoserine phosphatase [EC:3.1.3.3]+ko01230//Biosynthesis of amino acids+ko01100//Metabolic pathways+ko00260//Glycine, serine and threonine metabolism+ko01200//Carbon metabolism	uncharacterized protein LOC112028237
EVM0001144	19.16	12.823	7.57	7.85	8.55	8.423	GO:0006399//tRNA metabolic process;GO:0006725//cellular aromatic compound metabolic process;GO:0009987//cellular process;GO:0016070//RNA metabolic process;GO:0044237//cellular metabolic process;GO:0055114//oxidation-reduction process;GO:0034470//ncRNA processing;GO:0006396//RNA processing;GO:0008152//metabolic process;GO:1901360//organic cyclic compound metabolic process;GO:0071704//organic subst…	K15449//tRNA wybutosine-synthesizing protein 1 [EC:4.1.3.44]	S-adenosyl-L-methionine-dependent tRNA 4-demethylwyosine synthase
EVM0001146	0.426	3.053	2.246	4.343	2.216	0.583	NA	K00817//histidinol-phosphate aminotransferase [EC:2.6.1.9]+ko01230//Biosynthesis of amino acids+ko00960//Tropane, piperidine and pyridine alkaloid biosynthesis+ko00350//Tyrosine metabolism+ko01100//Metabolic pathways+ko00340//Histidine metabolism+ko01110//Biosynthesis of secondary metabolites+ko00400//Phenylalanine, tyrosine and tryptophan biosynthesis+ko00360//Phenylalanine metabolism	uncharacterized protein LOC112002156
EVM0001147	0.136	0.233	0.083	0.16	0.11	0.35	GO:0009875//pollen-pistil interaction;GO:0009987//cellular process;GO:0007154//cell communication;GO:0009856//pollination;GO:0000003//reproduction;GO:0044706//multi-multicellular organism process;GO:0032501//multicellular organismal process;GO:0022414//reproductive process;GO:0051704//multi-organism process;GO:0048544//recognition of pollen;GO:0008037//cell recognition;GO:0110165//cellular anatom…	K04733//interleukin-1 receptor-associated kinase 4 [EC:2.7.11.1]	G-type lectin S-receptor-like serine/threonine-protein kinase LECRK1
EVM0001148	0.08	0.04	0	0.04	0	0	NA	NA	protein RKD2-like
EVM0001149	0.02	0.03	0	0	0.02	0.033	NA	K08237//hydroquinone glucosyltransferase [EC:2.4.1.218]	hydroquinone glucosyltransferase-like
EVM0001150	117.2	78.16	62.293	77.006	74.436	57.56	GO:0032787//monocarboxylic acid metabolic process;GO:0043604//amide biosynthetic process;GO:0006084//acetyl-CoA metabolic process;GO:0006163//purine nucleotide metabolic process;GO:0009259//ribonucleotide metabolic process;GO:0019693//ribose phosphate metabolic process;GO:0034030//ribonucleoside bisphosphate biosynthetic process;GO:0044238//primary metabolic process;GO:0033866//nucleoside bisphos…	K00162//pyruvate dehydrogenase E1 component beta subunit [EC:1.2.4.1]+ko00010//Glycolysis / Gluconeogenesis+ko00020//Citrate cycle (TCA cycle)+ko01100//Metabolic pathways+ko01110//Biosynthesis of secondary metabolites+ko00620//Pyruvate metabolism+ko01200//Carbon metabolism	pyruvate dehydrogenase E1 component subunit beta-1
EVM0001151	1.71	0.506	0.473	0.58	0.45	2.923	NA	K13420//LRR receptor-like serine/threonine-protein kinase FLS2 [EC:2.7.11.1]+ko04016//MAPK signaling pathway - plant+ko04626//Plant-pathogen interaction	phytosulfokine receptor 1-like
EVM0001152	11.85	4.94	4.233	4.32	4.363	10.843	GO:0016020//membrane;GO:0031224//intrinsic component of membrane;GO:0016021//integral component of membrane;GO:0110165//cellular anatomical entity;	NA	uncharacterized protein LOC111985483
EVM0001153	12.453	9.39	8.393	8.653	8.75	9.683	GO:0015031//protein transport;GO:0051641//cellular localization;GO:0006886//intracellular protein transport;GO:0046907//intracellular transport;GO:0008104//protein localization;GO:0033036//macromolecule localization;GO:0070727//cellular macromolecule localization;GO:0051649//establishment of localization in cell;GO:0071705//nitrogen compound transport;GO:0006810//transport;GO:0034613//cellular pr…	K17301//coatomer subunit beta;K00083//cinnamyl-alcohol dehydrogenase [EC:1.1.1.195]+ko01100//Metabolic pathways+ko01110//Biosynthesis of secondary metabolites+ko00940//Phenylpropanoid biosynthesis;K20224//importin-9	importin-11
EVM0001154	14.46	12.903	10.416	9.823	10.323	11.223	GO:1903506//regulation of nucleic acid-templated transcription;GO:0009889//regulation of biosynthetic process;GO:0050789//regulation of biological process;GO:0031326//regulation of cellular biosynthetic process;GO:2000112//regulation of cellular macromolecule biosynthetic process;GO:0051252//regulation of RNA metabolic process;GO:0006355//regulation of transcription, DNA-templated;GO:0051171//reg…	K14782//protein AATF/BFR2	SAP30-binding protein isoform X1
EVM0001155	0.47	0.556	3.206	1.75	3.633	1.12	NA	K10405//kinesin family member C1	kinesin-like protein KIN-14T isoform X1
EVM0001156	0.033	0	0.07	0	0	0.036	NA	K07478//putative ATPase;K00108//choline dehydrogenase [EC:1.1.99.1]+ko01100//Metabolic pathways+ko00260//Glycine, serine and threonine metabolism;K15255//ATP-dependent DNA helicase PIF1 [EC:3.6.4.12];K08064//nuclear transcription factor Y, alpha	uncharacterized protein LOC111986999
EVM0001157	9.14	0.873	4.513	0.483	3.876	0.236	NA	K12823//ATP-dependent RNA helicase DDX5/DBP2 [EC:3.6.4.13]+ko03040//Spliceosome	F-box/LRR-repeat protein At2g40920-like
EVM0001158	16.77	18.41	41.3	29.973	31.636	49.226	NA	K00306//sarcosine oxidase / L-pipecolate oxidase [EC:1.5.3.1 1.5.3.7]+ko00310//Lysine degradation+ko04146//Peroxisome+ko01100//Metabolic pathways+ko00260//Glycine, serine and threonine metabolism	putative oxidoreductase C1F5.03c
EVM0001159	0	0.03	0	0	0	0	NA	K04730//interleukin-1 receptor-associated kinase 1 [EC:2.7.11.1]	probable LRR receptor-like serine/threonine-protein kinase At3g47570
EVM0001161	5.05	164.776	10.17	25.163	7.026	3.77	NA	K00020//3-hydroxyisobutyrate dehydrogenase [EC:1.1.1.31]+ko00280//Valine, leucine and isoleucine degradation+ko01100//Metabolic pathways;K14299//nucleoporin SEH1+ko03013//RNA transport	protein EXORDIUM-like
EVM0001162	0.046	0.043	0.093	0.066	0.026	2.326	NA	K00430//peroxidase [EC:1.11.1.7]+ko01100//Metabolic pathways+ko01110//Biosynthesis of secondary metabolites+ko00940//Phenylpropanoid biosynthesis	cationic peroxidase 2-like
EVM0001163	0.3	0.516	0.84	0.446	0.626	0.833	NA	K15078//structure-specific endonuclease subunit SLX1 [EC:3.6.1.-]	putative disease resistance protein RGA3
EVM0001164	0.1	0	0	0.02	0.08	0.083	NA	K15108//solute carrier family 25 (mitochondrial thiamine pyrophosphate transporter), member 19;K20725//MAP kinase substrate 1+ko04016//MAPK signaling pathway - plant	VQ motif-containing protein 20-like
EVM0001165	16.26	13.076	13.37	12.286	12.63	13.24	NA	K18681//DIS3-like exonuclease 1 [EC:3.1.13.-]+ko03018//RNA degradation;K17302//coatomer subunit beta'	protein EXECUTER 1
EVM0001166	0.403	0.453	1.123	0.32	1.016	0.313	GO:0034641//cellular nitrogen compound metabolic process;GO:0043170//macromolecule metabolic process;GO:0010467//gene expression;GO:0022613//ribonucleoprotein complex biogenesis;GO:0090501//RNA phosphodiester bond hydrolysis;GO:0006364//rRNA processing;GO:0009987//cellular process;GO:0090305//nucleic acid phosphodiester bond hydrolysis;GO:0008152//metabolic process;GO:0016072//rRNA metabolic proc…	K14795//ribosomal RNA-processing protein 36	ribosomal RNA processing protein 36 homolog
EVM0001167	0.063	0.516	0.176	0.16	0.06	0.04	NA	NA	uncharacterized protein LOC112016611
EVM0001168	0.013	0	0	0	0	0	GO:0016043//cellular component organization;GO:0009987//cellular process;GO:0071555//cell wall organization;GO:0044238//primary metabolic process;GO:0071554//cell wall organization or biogenesis;GO:0005975//carbohydrate metabolic process;GO:0071840//cellular component organization or biogenesis;GO:0045229//external encapsulating structure organization;GO:0071704//organic substance metabolic proce…	K01184//polygalacturonase [EC:3.2.1.15]+ko00040//Pentose and glucuronate interconversions+ko01100//Metabolic pathways	polygalacturonase-like
EVM0001169	4.793	2.293	10.303	4.346	9.553	6.9	NA	NA	uncharacterized protein LOC111986378
EVM0001170	1.646	7.06	4.19	8.54	4.723	7.33	GO:0005622//intracellular;GO:0043229//intracellular organelle;GO:0110165//cellular anatomical entity;GO:0005634//nucleus;GO:0043227//membrane-bounded organelle;GO:0043226//organelle;GO:0043231//intracellular membrane-bounded organelle;GO:0140110//transcription regulator activity;GO:0003677//DNA binding;GO:0097159//organic cyclic compound binding;GO:0005488//binding;GO:0003700//DNA-binding transcr…	K09286//EREBP-like factor	ethylene-responsive transcription factor ERF054-like
EVM0001171	0.273	0.026	0.036	0	0.21	0.76	NA	K13412//calcium-dependent protein kinase [EC:2.7.11.1]+ko04626//Plant-pathogen interaction	calcium-dependent protein kinase 26-like
EVM0001172	9.44	5.523	0.396	0.786	1.076	0.596	GO:0007010//cytoskeleton organization;GO:0016043//cellular component organization;GO:0000226//microtubule cytoskeleton organization;GO:0006996//organelle organization;GO:0007017//microtubule-based process;GO:0009987//cellular process;GO:0071840//cellular component organization or biogenesis;GO:0008092//cytoskeletal protein binding;GO:0008017//microtubule binding;GO:0005488//binding;GO:0015631//tu…	K16732//protein regulator of cytokinesis 1	65-kDa microtubule-associated protein 5 isoform X1
EVM0001173	3.503	4.636	5.466	5.313	4.703	7.62	NA	K03452//magnesium/proton exchanger;K03798//cell division protease FtsH [EC:3.4.24.-]	pentatricopeptide repeat-containing protein At3g26630
EVM0001174	13.616	10.47	9.286	8.383	10.05	9.486	NA	K02184//formin 2	formin-like protein 14
EVM0001175	24.4	11.056	30.84	14.283	27.936	13.456	NA	K13691//pathogen-inducible salicylic acid glucosyltransferase [EC:2.4.1.-]	UDP-glycosyltransferase 74F2-like
EVM0001176	11.623	6.316	17.976	12.226	13.246	15.593	NA	K03006//DNA-directed RNA polymerase II subunit RPB1 [EC:2.7.7.6]+ko03020//RNA polymerase	early nodulin-75-like
EVM0001177	135.75	141.113	204.056	160.033	170.776	152.193	GO:0043632//modification-dependent macromolecule catabolic process;GO:0009057//macromolecule catabolic process;GO:0044260//cellular macromolecule metabolic process;GO:0009987//cellular process;GO:0071704//organic substance metabolic process;GO:0008152//metabolic process;GO:1901565//organonitrogen compound catabolic process;GO:0030163//protein catabolic process;GO:1901575//organic substance catabo…	K06689//ubiquitin-conjugating enzyme E2 D [EC:2.3.2.23]+ko04141//Protein processing in endoplasmic reticulum+ko04120//Ubiquitin mediated proteolysis	ubiquitin-conjugating enzyme E2-17 kDa
EVM0001178	0.563	0.12	0.67	0.476	0.266	1.506	NA	NA	uncharacterized protein LOC112007286
EVM0001179	20.25	46.913	20.913	41.1	29.773	27.833	GO:0031224//intrinsic component of membrane;GO:0016021//integral component of membrane;GO:0110165//cellular anatomical entity;GO:0016020//membrane;GO:0003824//catalytic activity;GO:0016491//oxidoreductase activity;	K14521//N-acetyltransferase 10 [EC:2.3.1.-]+ko03008//Ribosome biogenesis in eukaryotes;K05275//pyridoxine 4-dehydrogenase [EC:1.1.1.65]+ko00750//Vitamin B6 metabolism+ko01100//Metabolic pathways	uncharacterized protein LOC111991596
EVM0001180	16.563	12.326	10.036	9.286	11.723	12.996	NA	K13110//microfibrillar-associated protein 1	microfibrillar-associated protein 1-like
EVM0001182	0	0	0	0.056	0.06	0	GO:0050789//regulation of biological process;GO:1903789//regulation of amino acid transmembrane transport;GO:1903959//regulation of anion transmembrane transport;GO:0080143//regulation of amino acid export;GO:0044070//regulation of anion transport;GO:0051049//regulation of transport;GO:0034765//regulation of ion transmembrane transport;GO:0032879//regulation of localization;GO:0032890//regulation…	K13128//zinc finger CCHC domain-containing protein 8	protein GLUTAMINE DUMPER 4-like
EVM0001183	653.626	361.453	158.77	203.866	195.226	111.153	NA	K02940//large subunit ribosomal protein L9e+ko03010//Ribosome	60S ribosomal protein L9
EVM0001184	1.596	2.95	2.7	3.273	1.926	3.336	GO:0071704//organic substance metabolic process;GO:0009987//cellular process;GO:0019538//protein metabolic process;GO:0044260//cellular macromolecule metabolic process;GO:0044267//cellular protein metabolic process;GO:0006508//proteolysis;GO:0008152//metabolic process;GO:0036211//protein modification process;GO:1901564//organonitrogen compound metabolic process;GO:0043170//macromolecule metabolic…	K15235//josephin [EC:3.4.19.12]	josephin-like protein
EVM0001187	0	0	0	0.03	0.006	0.023	NA	K01426//amidase [EC:3.5.1.4]+ko00380//Tryptophan metabolism+ko00330//Arginine and proline metabolism+ko00360//Phenylalanine metabolism;K14397//cleavage and polyadenylation specificity factor subunit 5+ko03015//mRNA surveillance pathway;K00979//3-deoxy-manno-octulosonate cytidylyltransferase (CMP-KDO synthetase) [EC:2.7.7.38]+ko01100//Metabolic pathways	uncharacterized protein LOC111999831
EVM0001188	1.503	1.353	1.3	1.256	1.243	1.25	GO:0043229//intracellular organelle;GO:0012505//endomembrane system;GO:0031224//intrinsic component of membrane;GO:0043231//intracellular membrane-bounded organelle;GO:0005622//intracellular;GO:0098588//bounding membrane of organelle;GO:0031090//organelle membrane;GO:0016020//membrane;GO:0110165//cellular anatomical entity;GO:0000139//Golgi membrane;GO:0043227//membrane-bounded organelle;GO:00057…	K15272//solute carrier family 35 (UDP-sugar transporter), member A1/2/3	CMP-sialic acid transporter 2-like
EVM0001189	0.01	0	0	0	0.01	0	NA	K22804//structural maintenance of chromosomes protein 6;K01188//beta-glucosidase [EC:3.2.1.21]+ko01100//Metabolic pathways+ko00500//Starch and sucrose metabolism+ko01110//Biosynthesis of secondary metabolites+ko00460//Cyanoamino acid metabolism+ko00940//Phenylpropanoid biosynthesis;K10592//E3 ubiquitin-protein ligase HUWE1 [EC:2.3.2.26]+ko04120//Ubiquitin mediated proteolysis	uncharacterized protein LOC112006735
EVM0001190	0	0.013	0.023	0.036	0	0.03	NA	K14175//(3S,6E)-nerolidol synthase [EC:4.2.3.48]+ko00909//Sesquiterpenoid and triterpenoid biosynthesis+ko01100//Metabolic pathways;K22395//cinnamyl-alcohol dehydrogenase [EC:1.1.1.195]+ko01100//Metabolic pathways+ko01110//Biosynthesis of secondary metabolites+ko00940//Phenylpropanoid biosynthesis;K03386//peroxiredoxin (alkyl hydroperoxide reductase subunit C) [EC:1.11.1.15];K04733//interleukin-1…	uncharacterized protein LOC112012361
EVM0001191	94.573	97.52	38.8	53.356	68.893	18.85	NA	K21776//protein lin-54;K00850//6-phosphofructokinase 1 [EC:2.7.1.11]+ko00010//Glycolysis / Gluconeogenesis+ko00030//Pentose phosphate pathway+ko01230//Biosynthesis of amino acids+ko03018//RNA degradation+ko01100//Metabolic pathways+ko00052//Galactose metabolism+ko00051//Fructose and mannose metabolism+ko01110//Biosynthesis of secondary metabolites+ko01200//Carbon metabolism;K03955//NADH dehydroge…	acyl carrier protein 1
EVM0001193	2.543	10.823	1.3	2.23	1.75	4.05	NA	NA	uncharacterized protein LOC111994501
EVM0001194	11.843	12.186	54.063	33.16	36.963	100.206	NA	K02960//small subunit ribosomal protein S16e+ko03010//Ribosome	ribulose bisphosphate carboxylase/oxygenase activase
EVM0001195	4.47	2.86	1.916	1.986	2.14	1.863	GO:0016021//integral component of membrane;GO:0016020//membrane;GO:0110165//cellular anatomical entity;GO:0031224//intrinsic component of membrane;	NA	uncharacterized protein LOC112017932
EVM0001197	0.14	0.103	0.176	0.143	0.043	0	GO:0016772//transferase activity, transferring phosphorus-containing groups;GO:0005524//ATP binding;GO:0030554//adenyl nucleotide binding;GO:0016301//kinase activity;GO:0016740//transferase activity;GO:0043167//ion binding;GO:0004672//protein kinase activity;GO:0003824//catalytic activity;GO:0005488//binding;GO:0032553//ribonucleotide binding;GO:0140096//catalytic activity, acting on a protein;GO…	K04733//interleukin-1 receptor-associated kinase 4 [EC:2.7.11.1]	non-functional pseudokinase ZED1-like
EVM0001198	0.033	0	0.776	0.136	0.293	0.183	NA	K13414//mitogen-activated protein kinase kinase kinase 1 [EC:2.7.11.25]+ko04016//MAPK signaling pathway - plant+ko04626//Plant-pathogen interaction;K22038//volume-regulated anion channel;K13459//disease resistance protein RPS2+ko04626//Plant-pathogen interaction;K07466//replication factor A1+ko03420//Nucleotide excision repair+ko03030//DNA replication+ko03440//Homologous recombination+ko03430//Mi…	TMV resistance protein N-like
EVM0001199	0.096	0.06	0.13	0.063	0.033	0.033	GO:0016021//integral component of membrane;GO:0016020//membrane;GO:0110165//cellular anatomical entity;GO:0031224//intrinsic component of membrane;	NA	uncharacterized protein LOC111985949
EVM0001200	2.31	1.12	1.436	0.856	1.496	1.376	NA	K22733//magnesium transporter;K19090//CRISPR-associated protein Cas5t	pentatricopeptide repeat-containing protein At3g21470
EVM0001201	4.283	5.7	5.946	6.136	7.596	10.77	NA	K01426//amidase [EC:3.5.1.4]+ko00380//Tryptophan metabolism+ko00330//Arginine and proline metabolism+ko00360//Phenylalanine metabolism	probable amidase At4g34880 isoform X1
EVM0001202	10.023	14.703	4.56	4.826	5.603	6.486	NA	K13414//mitogen-activated protein kinase kinase kinase 1 [EC:2.7.11.25]+ko04016//MAPK signaling pathway - plant+ko04626//Plant-pathogen interaction;K07466//replication factor A1+ko03420//Nucleotide excision repair+ko03030//DNA replication+ko03440//Homologous recombination+ko03430//Mismatch repair;K13459//disease resistance protein RPS2+ko04626//Plant-pathogen interaction;K22038//volume-regulated …	TMV resistance protein N-like
EVM0001203	0.03	0.04	0.023	0.02	0.076	0.18	GO:0051234//establishment of localization;GO:0051179//localization;GO:0006810//transport;GO:0009987//cellular process;GO:0055085//transmembrane transport;GO:0110165//cellular anatomical entity;GO:0016020//membrane;GO:0016021//integral component of membrane;GO:0031224//intrinsic component of membrane;GO:0043169//cation binding;GO:0005488//binding;GO:0046872//metal ion binding;GO:0043167//ion bindi…	NA	sodium/calcium exchanger NCL-like
EVM0001204	25.283	52.31	27.876	41.186	28.256	35.98	NA	NA	uncharacterized protein LOC112029016
EVM0001205	7.803	2.166	5.953	1.91	5.786	2.466	NA	K22733//magnesium transporter;K19589//release factor glutamine methyltransferase [EC:2.1.1.297]	putative pentatricopeptide repeat-containing protein At1g64310
EVM0001206	16.536	12.133	0.333	2.75	1.223	0.303	NA	NA	protein IQ-DOMAIN 14-like
EVM0001208	1.476	2.476	3.723	4.686	5.676	20.703	NA	K04733//interleukin-1 receptor-associated kinase 4 [EC:2.7.11.1]	G-type lectin S-receptor-like serine/threonine-protein kinase At4g27290
EVM0001209	9.696	8.953	4.776	6.536	5.983	5.4	NA	K13124//mitogen-activated protein kinase organizer 1	WD repeat domain-containing protein 83 isoform X2
EVM0001210	26.26	18.003	17.606	18.12	16.253	15.793	NA	K19371//DnaJ homolog subfamily C member 25	chaperone protein dnaJ 50 isoform X1
EVM0001211	69.676	65.606	48.03	54.623	44.686	64.26	NA	K01092//myo-inositol-1(or 4)-monophosphatase [EC:3.1.3.25]+ko01100//Metabolic pathways+ko04070//Phosphatidylinositol signaling system+ko00562//Inositol phosphate metabolism	BTB/POZ domain-containing protein POB1-like
EVM0001212	24.59	26.516	20.493	26.776	22.76	26.703	GO:0110165//cellular anatomical entity;GO:0016021//integral component of membrane;GO:0016020//membrane;GO:0031224//intrinsic component of membrane;GO:0015291//secondary active transmembrane transporter activity;GO:0005215//transporter activity;GO:0022804//active transmembrane transporter activity;GO:0015297//antiporter activity;GO:0042910//xenobiotic transmembrane transporter activity;GO:0022857/…	K03327//multidrug resistance protein, MATE family	protein DETOXIFICATION 24-like
EVM0001213	14.253	13.303	11.936	12.21	12.126	15.03	NA	K20305//trafficking protein particle complex subunit 8	trafficking protein particle complex subunit 8
EVM0001214	0.04	0.03	0.116	0.08	0.12	0.166	NA	K04733//interleukin-1 receptor-associated kinase 4 [EC:2.7.11.1]	wall-associated receptor kinase 1-like
EVM0001215	7.53	8.266	14.68	18.966	16.31	93.38	GO:0006811//ion transport;GO:0030001//metal ion transport;GO:0006812//cation transport;GO:0051179//localization;GO:0051234//establishment of localization;GO:0006810//transport;GO:0046872//metal ion binding;GO:0005488//binding;GO:0043169//cation binding;GO:0043167//ion binding;	K10752//histone-binding protein RBBP4;K07213//copper chaperone	heavy metal-associated isoprenylated plant protein 20-like
EVM0001217	28.213	30.703	32.24	29.416	33.23	33.173	NA	NA	uncharacterized protein LOC111998420
EVM0001218	10.12	14.55	7.703	11.643	10.146	3.69	GO:0003824//catalytic activity;GO:0016491//oxidoreductase activity;	K17872//demethylphylloquinone reductase [EC:1.6.5.12]+ko00130//Ubiquinone and other terpenoid-quinone biosynthesis+ko01100//Metabolic pathways+ko01110//Biosynthesis of secondary metabolites	alternative NAD(P)H-ubiquinone oxidoreductase C1
EVM0001219	17.833	23.906	16.216	20.566	15.223	15.083	NA	NA	uncharacterized protein LOC112034013
EVM0001220	64.96	53.973	47.116	54.53	40.56	36.936	GO:0006810//transport;GO:0046907//intracellular transport;GO:0016197//endosomal transport;GO:0016192//vesicle-mediated transport;GO:0051179//localization;GO:0042147//retrograde transport, endosome to Golgi;GO:0009987//cellular process;GO:0051641//cellular localization;GO:0016482//cytosolic transport;GO:0051649//establishment of localization in cell;GO:0051234//establishment of localization;GO:001…	K18467//vacuolar protein sorting-associated protein 29+ko04144//Endocytosis	vacuolar protein sorting-associated protein 29
EVM0001222	23.006	26.576	13.536	18.023	13.77	3.426	GO:0031224//intrinsic component of membrane;GO:0016020//membrane;GO:0110165//cellular anatomical entity;GO:0016021//integral component of membrane;	K03453//bile acid:Na+ symporter, BASS family	probable sodium/metabolite cotransporter BASS1
EVM0001223	4.203	3.583	3.906	3.01	3.636	3.42	NA	K17710//pentatricopeptide repeat domain-containing protein 1	pentatricopeptide repeat-containing protein At1g69290-like
EVM0001224	0.046	0	0	0	0	0.046	GO:0008152//metabolic process;GO:0055114//oxidation-reduction process;GO:0110165//cellular anatomical entity;GO:0016021//integral component of membrane;GO:0071944//cell periphery;GO:0005886//plasma membrane;GO:0031224//intrinsic component of membrane;GO:0016020//membrane;GO:0004601//peroxidase activity;GO:0050664//oxidoreductase activity, acting on NAD(P)H, oxygen as acceptor;GO:0016684//oxidored…	K13447//respiratory burst oxidase [EC:1.6.3.- 1.11.1.-]+ko04016//MAPK signaling pathway - plant+ko04626//Plant-pathogen interaction	respiratory burst oxidase homolog protein A-like
EVM0001225	73.71	80.29	59.283	64.506	56.28	51.086	GO:0006139//nucleobase-containing compound metabolic process;GO:0006725//cellular aromatic compound metabolic process;GO:0000375//RNA splicing, via transesterification reactions;GO:0000398//mRNA splicing, via spliceosome;GO:0006807//nitrogen compound metabolic process;GO:0016071//mRNA metabolic process;GO:1901360//organic cyclic compound metabolic process;GO:0010467//gene expression;GO:0046483//h…	K12836//splicing factor U2AF 35 kDa subunit+ko03040//Spliceosome	splicing factor U2af small subunit B-like
EVM0001226	72.946	71.973	52.24	56.766	55.08	57.876	NA	K18749//protein LSM14	protein decapping 5-like
EVM0001227	48.076	36.326	30.093	37.863	31.436	25.97	NA	K00627//pyruvate dehydrogenase E2 component (dihydrolipoamide acetyltransferase) [EC:2.3.1.12]+ko00010//Glycolysis / Gluconeogenesis+ko00020//Citrate cycle (TCA cycle)+ko01100//Metabolic pathways+ko01110//Biosynthesis of secondary metabolites+ko00620//Pyruvate metabolism+ko01200//Carbon metabolism;K11426//SET and MYND domain-containing protein	uncharacterized protein LOC112018323
EVM0001228	0.026	0	0.026	0	0	0	NA	K00384//thioredoxin reductase (NADPH) [EC:1.8.1.9]+ko00450//Selenocompound metabolism	germin-like protein subfamily 1 member 7
EVM0001229	9.073	16.696	11.763	13.703	13.25	6.026	GO:0003824//catalytic activity;GO:0008168//methyltransferase activity;GO:0016741//transferase activity, transferring one-carbon groups;GO:0016740//transferase activity;	K00574//cyclopropane-fatty-acyl-phospholipid synthase [EC:2.1.1.79]	uncharacterized protein LOC111990399 isoform X3
EVM0001230	1.196	3.643	3.896	6.44	4.28	3.626	GO:0009987//cellular process;GO:0050896//response to stimulus;GO:0044238//primary metabolic process;GO:0019538//protein metabolic process;GO:0009636//response to toxic substance;GO:0043412//macromolecule modification;GO:0018298//protein-chromophore linkage;GO:0006091//generation of precursor metabolites and energy;GO:0015979//photosynthesis;GO:0006950//response to stress;GO:0006464//cellular prot…	K02703//photosystem II P680 reaction center D1 protein [EC:1.10.3.9]+ko01100//Metabolic pathways+ko00195//Photosynthesis	NA
EVM0001232	5.1	4.653	6.363	5.766	6.29	8.796	NA	K11807//WD and tetratricopeptide repeats protein 1	WD and tetratricopeptide repeats protein 1 isoform X1
EVM0001233	9.266	8.593	8.68	7.663	7.746	13.973	NA	K04460//serine/threonine-protein phosphatase 5 [EC:3.1.3.16];K00134//glyceraldehyde 3-phosphate dehydrogenase [EC:1.2.1.12]+ko00010//Glycolysis / Gluconeogenesis+ko01230//Biosynthesis of amino acids+ko01100//Metabolic pathways+ko01110//Biosynthesis of secondary metabolites+ko00710//Carbon fixation in photosynthetic organisms+ko01200//Carbon metabolism;K14400//pre-mRNA cleavage complex 2 protein P…	protein MAIN-LIKE 2-like
EVM0001234	18.413	9.23	8.973	7.32	7.826	5.643	NA	NA	uncharacterized protein LOC112005693
EVM0001235	7.906	4.73	2.093	1.703	1.776	0.033	NA	NA	uncharacterized protein LOC112000847 isoform X1
EVM0001236	4.466	2.116	0.766	0.956	1.12	1.123	GO:0016043//cellular component organization;GO:0006996//organelle organization;GO:0007005//mitochondrion organization;GO:0071840//cellular component organization or biogenesis;GO:0009987//cellular process;GO:0043226//organelle;GO:0005739//mitochondrion;GO:0005737//cytoplasm;GO:0043227//membrane-bounded organelle;GO:0043231//intracellular membrane-bounded organelle;GO:0043229//intracellular organe…	K17681//ATPase family AAA domain-containing protein 3A/B	ATPase family AAA domain-containing protein 3-like
EVM0001237	0.013	0	0	0	0	0	NA	NA	pollen-specific leucine-rich repeat extensin-like protein 1
EVM0001238	13.836	11.206	6.32	7.276	6.57	5.01	GO:0016020//membrane;GO:0031224//intrinsic component of membrane;GO:0016021//integral component of membrane;GO:0110165//cellular anatomical entity;	K13148//integrator complex subunit 11 [EC:3.1.27.-]	E3 ubiquitin-protein ligase At1g12760-like
EVM0001239	1.483	1.51	2.786	1.746	2.3	3.133	NA	K18470//Rho GTPase-activating protein 1	protein GDAP2 homolog isoform X2
EVM0001240	8.23	11.23	4.806	9.02	6.216	7.933	NA	K14005//protein transport protein SEC31+ko04141//Protein processing in endoplasmic reticulum	protein transport protein SEC31 homolog B-like
EVM0001241	4.383	4.453	9.11	6.086	5.876	12.343	GO:0003824//catalytic activity;	K00666//fatty-acyl-CoA synthase [EC:6.2.1.-];K01913//acetate---CoA ligase [EC:6.2.1.1]+ko00010//Glycolysis / Gluconeogenesis+ko01100//Metabolic pathways+ko01110//Biosynthesis of secondary metabolites+ko00620//Pyruvate metabolism+ko01200//Carbon metabolism+ko00630//Glyoxylate and dicarboxylate metabolism	probable acyl-activating enzyme 1
EVM0001242	28.266	22.876	24.38	17.613	21.093	21.56	NA	K03004//DNA-directed RNA polymerase I subunit RPA43+ko03020//RNA polymerase	uncharacterized protein LOC112012063
EVM0001243	1.506	0.81	0.376	0.56	0.82	0.883	GO:0046914//transition metal ion binding;GO:0008270//zinc ion binding;GO:0046872//metal ion binding;GO:0005488//binding;GO:0043169//cation binding;GO:0043167//ion binding;	K17710//pentatricopeptide repeat domain-containing protein 1;K22733//magnesium transporter	pentatricopeptide repeat-containing protein At4g15720
EVM0001244	46.19	31.13	36.093	27.51	33.793	31.463	NA	K05658//ATP-binding cassette, subfamily B (MDR/TAP), member 1 [EC:7.6.2.2]+ko02010//ABC transporters	uncharacterized protein LOC111984118
EVM0001245	7.126	5.896	2.753	3.836	3.51	2.606	GO:0034641//cellular nitrogen compound metabolic process;GO:0006139//nucleobase-containing compound metabolic process;GO:0090304//nucleic acid metabolic process;GO:0043170//macromolecule metabolic process;GO:1901360//organic cyclic compound metabolic process;GO:0071704//organic substance metabolic process;GO:0010467//gene expression;GO:0006807//nitrogen compound metabolic process;GO:0009987//cell…	K03216//tRNA (cytidine/uridine-2'-O-)-methyltransferase [EC:2.1.1.207]	uncharacterized protein LOC112015254
EVM0001246	0.736	0.603	0.65	0.44	0.71	1.303	GO:0016817//hydrolase activity, acting on acid anhydrides;GO:0036094//small molecule binding;GO:0032553//ribonucleotide binding;GO:0003824//catalytic activity;GO:0030554//adenyl nucleotide binding;GO:0004386//helicase activity;GO:0017076//purine nucleotide binding;GO:0016462//pyrophosphatase activity;GO:0005488//binding;GO:0097159//organic cyclic compound binding;GO:1901265//nucleoside phosphate …	K20299//vacuolar protein sorting-associated protein 53;K01426//amidase [EC:3.5.1.4]+ko00380//Tryptophan metabolism+ko00330//Arginine and proline metabolism+ko00360//Phenylalanine metabolism;K19027//zinc finger FYVE domain-containing protein 26;K13447//respiratory burst oxidase [EC:1.6.3.- 1.11.1.-]+ko04016//MAPK signaling pathway - plant+ko04626//Plant-pathogen interaction;K20823//N-alpha-acetylt…	uncharacterized protein LOC112001857
EVM0001248	16.966	14.583	11.95	12.776	13.9	12.006	GO:0016790//thiolester hydrolase activity;GO:0047617//acyl-CoA hydrolase activity;GO:0016787//hydrolase activity;GO:0003824//catalytic activity;GO:0016289//CoA hydrolase activity;GO:0016788//hydrolase activity, acting on ester bonds;	K17362//acyl-coenzyme A thioesterase 13 [EC:3.1.2.-]	uncharacterized protein LOC112040966
EVM0001249	39.636	35.74	34.27	34.763	31.67	34.886	GO:0061630//ubiquitin protein ligase activity;GO:0061659//ubiquitin-like protein ligase activity;GO:0019787//ubiquitin-like protein transferase activity;GO:0004842//ubiquitin-protein transferase activity;GO:0003824//catalytic activity;GO:0016740//transferase activity;GO:0140096//catalytic activity, acting on a protein;	K11982//E3 ubiquitin-protein ligase RNF115/126 [EC:2.3.2.27]	E3 ubiquitin-protein ligase RING1
EVM0001250	13.496	11.813	29.903	25.246	30.173	63.873	NA	K05391//cyclic nucleotide gated channel, plant+ko04626//Plant-pathogen interaction	cyclic nucleotide-gated ion channel 1-like isoform X2
EVM0001251	7.756	6.47	1.926	3.163	2.283	2.48	GO:1901363//heterocyclic compound binding;GO:0004518//nuclease activity;GO:0097159//organic cyclic compound binding;GO:0005488//binding;GO:0016788//hydrolase activity, acting on ester bonds;GO:0004540//ribonuclease activity;GO:0016891//endoribonuclease activity, producing 5'-phosphomonoesters;GO:0140098//catalytic activity, acting on RNA;GO:0004523//RNA-DNA hybrid ribonuclease activity;GO:0003723…	K10743//ribonuclease H2 subunit A [EC:3.1.26.4]+ko03030//DNA replication	ribonuclease H2 subunit A
EVM0001252	0.27	0.266	0.1	0.083	0.05	0.14	NA	K17302//coatomer subunit beta'	coatomer subunit beta'-1-like
EVM0001255	17.146	9.143	7.963	4.036	4.673	0.683	NA	NA	classical arabinogalactan protein 26-like
EVM0001256	1.713	2.033	1.46	2.043	1.903	4.19	NA	K07466//replication factor A1+ko03420//Nucleotide excision repair+ko03030//DNA replication+ko03440//Homologous recombination+ko03430//Mismatch repair;K22038//volume-regulated anion channel;K13459//disease resistance protein RPS2+ko04626//Plant-pathogen interaction;K13414//mitogen-activated protein kinase kinase kinase 1 [EC:2.7.11.25]+ko04016//MAPK signaling pathway - plant+ko04626//Plant-pathoge…	disease resistance protein RLM3-like
EVM0001257	3.593	3.196	5.216	4.116	4.26	10.493	GO:0015031//protein transport;GO:0051651//maintenance of location in cell;GO:0051234//establishment of localization;GO:0008104//protein localization;GO:0051235//maintenance of location;GO:0007034//vacuolar transport;GO:0006886//intracellular protein transport;GO:0071702//organic substance transport;GO:0065007//biological regulation;GO:0032507//maintenance of protein location in cell;GO:0033365//p…	K19525//vacuolar protein sorting-associated protein 13A/C	uncharacterized protein LOC112023786
EVM0001258	129.876	146.413	69.353	101.39	102.303	47.713	GO:1901566//organonitrogen compound biosynthetic process;GO:0006807//nitrogen compound metabolic process;GO:0018130//heterocycle biosynthetic process;GO:0046483//heterocycle metabolic process;GO:0009058//biosynthetic process;GO:0046501//protoporphyrinogen IX metabolic process;GO:0008152//metabolic process;GO:1901362//organic cyclic compound biosynthetic process;GO:0006778//porphyrin-containing co…	K02492//glutamyl-tRNA reductase [EC:1.2.1.70]+ko00860//Porphyrin and chlorophyll metabolism+ko01100//Metabolic pathways+ko01110//Biosynthesis of secondary metabolites	glutamyl-tRNA reductase 1
EVM0001259	31.296	25.973	24.626	20.74	24.046	25.42	GO:0043168//anion binding;GO:0017076//purine nucleotide binding;GO:0032553//ribonucleotide binding;GO:0032555//purine ribonucleotide binding;GO:1901363//heterocyclic compound binding;GO:0016301//kinase activity;GO:0097367//carbohydrate derivative binding;GO:0016772//transferase activity, transferring phosphorus-containing groups;GO:0032559//adenyl ribonucleotide binding;GO:1901265//nucleoside pho…	K18669//dual specificity tyrosine-phosphorylation-regulated kinase 2/3/4 [EC:2.7.12.1];K18670//dual specificity protein kinase YAK1 [EC:2.7.12.1]	uncharacterized protein LOC112038646
EVM0001260	0.643	1.133	1.1	1.733	0.783	1.533	NA	K15397//3-ketoacyl-CoA synthase [EC:2.3.1.199]+ko01100//Metabolic pathways+ko01110//Biosynthesis of secondary metabolites+ko00062//Fatty acid elongation	3-ketoacyl-CoA synthase 11-like
EVM0001261	41.33	43.783	52.72	47.26	46.593	51.653	GO:0043169//cation binding;GO:0005509//calcium ion binding;GO:0005488//binding;GO:0043167//ion binding;GO:0046872//metal ion binding;	K12472//epidermal growth factor receptor substrate 15+ko04144//Endocytosis;K20045//intersectin	epidermal growth factor receptor substrate 15-like 1
EVM0001262	10.923	77.77	22.15	35.433	16.26	42.613	GO:0097159//organic cyclic compound binding;GO:0005488//binding;GO:0003676//nucleic acid binding;GO:1901363//heterocyclic compound binding;	K22534//PR domain zinc finger protein 5;K05747//Wiskott-Aldrich syndrome protein+ko04144//Endocytosis	zinc finger protein ZAT10-like
EVM0001263	6.666	5.636	4.42	5.27	4.376	4.426	NA	NA	uncharacterized protein LOC111998443 isoform X1
EVM0001264	0.013	0	0	0	0	0	NA	K13407//fatty acid omega-hydroxylase [EC:1.14.-.-]+ko00073//Cutin, suberine and wax biosynthesis;K20769//fatty acid omega-hydroxylase [EC:1.14.-.-]+ko00073//Cutin, suberine and wax biosynthesis;K20768//cytochrome P450 family 94 subfamily A polypeptide 2	cytochrome P450 94A1-like
EVM0001265	2.216	1.906	14.613	9.856	16.936	27.56	NA	NA	uncharacterized protein LOC111983994
EVM0001266	58.24	51.423	31.666	36.093	36.693	37.97	NA	K12391//AP-1 complex subunit gamma-1	apoptosis inhibitor 5-like protein API5
EVM0001267	0	0.053	0.026	0.08	0.026	0.08	NA	NA	uncharacterized protein LOC112004444
EVM0001268	0.343	0.123	2.166	1.06	1.593	0.53	GO:0006357//regulation of transcription by RNA polymerase II;GO:0048731//system development;GO:0090567//reproductive shoot system development;GO:0006355//regulation of transcription, DNA-templated;GO:0048518//positive regulation of biological process;GO:0048827//phyllome development;GO:0031328//positive regulation of cellular biosynthetic process;GO:0031323//regulation of cellular metabolic proce…	K09264//MADS-box transcription factor, plant	MADS-box protein CMB1-like
EVM0001269	0.01	0.01	0	0.016	0	0.01	GO:0034641//cellular nitrogen compound metabolic process;GO:0090304//nucleic acid metabolic process;GO:0046483//heterocycle metabolic process;GO:0006139//nucleobase-containing compound metabolic process;GO:0006259//DNA metabolic process;GO:0044238//primary metabolic process;GO:0006725//cellular aromatic compound metabolic process;GO:0006807//nitrogen compound metabolic process;GO:0043170//macromo…	K01147//exoribonuclease II [EC:3.1.13.1];K12447//UDP-sugar pyrophosphorylase [EC:2.7.7.64]+ko00520//Amino sugar and nucleotide sugar metabolism+ko00040//Pentose and glucuronate interconversions+ko01100//Metabolic pathways+ko00052//Galactose metabolism+ko00053//Ascorbate and aldarate metabolism;K22686//pro-apoptotic serine protease NMA111 [EC:3.4.21.-]	uncharacterized protein LOC111996308
EVM0001270	54.573	71.583	33.606	40.663	40.93	20.483	NA	K22762//desumoylating isopeptidase 1 [EC:3.4.-.-]	desumoylating isopeptidase 1-like isoform X1
EVM0001271	55.166	38.86	48.633	41.226	57.1	20.643	GO:0044237//cellular metabolic process;GO:0006631//fatty acid metabolic process;GO:0006629//lipid metabolic process;GO:0032787//monocarboxylic acid metabolic process;GO:0044249//cellular biosynthetic process;GO:0009058//biosynthetic process;GO:0044255//cellular lipid metabolic process;GO:0044281//small molecule metabolic process;GO:0009987//cellular process;GO:0016053//organic acid biosynthetic p…	K09458//3-oxoacyl-[acyl-carrier-protein] synthase II [EC:2.3.1.179]+ko01100//Metabolic pathways+ko00061//Fatty acid biosynthesis+ko01212//Fatty acid metabolism+ko00780//Biotin metabolism	3-oxoacyl-[acyl-carrier-protein synthase II
EVM0001272	0.036	0	0.036	0.036	0.076	0.04	NA	NA	pectinesterase inhibitor 12-like
EVM0001273	8.32	7.81	11.23	9.52	10.216	12.44	NA	K19026//spatacsin	uncharacterized protein LOC111985067
EVM0001274	1.143	6.91	1.616	2.176	2.08	7.953	GO:0015833//peptide transport;GO:0051234//establishment of localization;GO:0045184//establishment of protein localization;GO:0015031//protein transport;GO:0051179//localization;GO:0008104//protein localization;GO:0033036//macromolecule localization;GO:0071702//organic substance transport;GO:0071705//nitrogen compound transport;GO:0006810//transport;GO:0042886//amide transport;GO:0016740//transfer…	K19476//vacuolar protein sorting-associated protein IST1+ko04144//Endocytosis	uncharacterized protein LOC112020062
EVM0001275	7.18	6.916	9.163	9.366	9.306	9.806	NA	K01052//lysosomal acid lipase/cholesteryl ester hydrolase [EC:3.1.1.13]+ko00100//Steroid biosynthesis	uncharacterized protein LOC112019926 isoform X1
EVM0001276	41.813	45.513	49.173	51.543	44.22	84.586	GO:0051179//localization;GO:0006812//cation transport;GO:0051234//establishment of localization;GO:0006810//transport;GO:0006811//ion transport;GO:0005216//ion channel activity;GO:0015075//ion transmembrane transporter activity;GO:0005215//transporter activity;GO:0015318//inorganic molecular entity transmembrane transporter activity;GO:0015267//channel activity;GO:0022803//passive transmembrane t…	K02184//formin 2	outer envelope pore protein 37
EVM0001277	21.893	17.76	19.07	22.313	24.593	14.986	NA	K01809//mannose-6-phosphate isomerase [EC:5.3.1.8]+ko00520//Amino sugar and nucleotide sugar metabolism+ko01100//Metabolic pathways+ko00051//Fructose and mannose metabolism+ko01110//Biosynthesis of secondary metabolites	mannose-6-phosphate isomerase 1-like
EVM0001278	1.54	6.146	0.856	2.45	0.9	3.996	NA	K22038//volume-regulated anion channel;K08852//serine/threonine-protein kinase/endoribonuclease IRE1 [EC:2.7.11.1 3.1.26.-]+ko04141//Protein processing in endoplasmic reticulum	TMV resistance protein N-like
EVM0001279	6.52	6.043	68.716	34.3	70.97	52.116	GO:0110165//cellular anatomical entity;GO:0031224//intrinsic component of membrane;GO:0016020//membrane;GO:0016021//integral component of membrane;GO:0005215//transporter activity;GO:0022857//transmembrane transporter activity;	K17500//integrin-linked kinase-associated serine/threonine phosphatase 2C [EC:3.1.3.16]	WAT1-related protein At5g07050-like
EVM0001280	0.213	0.47	2.583	2.156	2.226	1.01	NA	K03363//cell division cycle 20, cofactor of APC complex+ko04120//Ubiquitin mediated proteolysis	uncharacterized protein LOC112032075
EVM0001281	16.76	16.373	13.843	14.156	13.76	18.68	NA	K12585//exosome complex exonuclease DIS3/RRP44 [EC:3.1.13.-]+ko03018//RNA degradation	exosome complex exonuclease RRP44 homolog A-like
EVM0001282	0	0.006	0.013	0.01	0.03	0.05	NA	K14175//(3S,6E)-nerolidol synthase [EC:4.2.3.48]+ko00909//Sesquiterpenoid and triterpenoid biosynthesis+ko01100//Metabolic pathways;K15687//E3 ubiquitin-protein ligase makorin [EC:2.3.2.27];K13457//disease resistance protein RPM1+ko04626//Plant-pathogen interaction;K19525//vacuolar protein sorting-associated protein 13A/C	uncharacterized protein LOC111994820
EVM0001283	0	0	0	0	0	0.033	NA	K05277//anthocyanidin synthase [EC:1.14.20.4]+ko01100//Metabolic pathways+ko01110//Biosynthesis of secondary metabolites+ko00941//Flavonoid biosynthesis	flavanone 3-dioxygenase 3-like
EVM0001284	0.016	0.016	0.003	0	0.033	0.05	NA	K07200//5'-AMP-activated protein kinase, regulatory gamma subunit;K07393//glutathionyl-hydroquinone reductase [EC:1.8.5.7];K13457//disease resistance protein RPM1+ko04626//Plant-pathogen interaction	uncharacterized protein LOC112013895
EVM0001287	0.073	0.07	0.073	0	0.146	0	GO:1901360//organic cyclic compound metabolic process;GO:0032787//monocarboxylic acid metabolic process;GO:0044281//small molecule metabolic process;GO:0008152//metabolic process;GO:0009165//nucleotide biosynthetic process;GO:1901135//carbohydrate derivative metabolic process;GO:0044271//cellular nitrogen compound biosynthetic process;GO:0034030//ribonucleoside bisphosphate biosynthetic process;G…	K01963//acetyl-CoA carboxylase carboxyl transferase subunit beta [EC:6.4.1.2 2.1.3.15]+ko00640//Propanoate metabolism+ko01100//Metabolic pathways+ko01110//Biosynthesis of secondary metabolites+ko00061//Fatty acid biosynthesis+ko01212//Fatty acid metabolism+ko00620//Pyruvate metabolism+ko01200//Carbon metabolism	NA
EVM0001288	11.903	9.333	14.013	9.84	12.633	15.39	GO:0023052//signaling;GO:0051716//cellular response to stimulus;GO:0065007//biological regulation;GO:0007154//cell communication;GO:0048017//inositol lipid-mediated signaling;GO:0009987//cellular process;GO:0035556//intracellular signal transduction;GO:0050789//regulation of biological process;GO:0048015//phosphatidylinositol-mediated signaling;GO:0050794//regulation of cellular process;GO:000716…	K00914//phosphatidylinositol 3-kinase [EC:2.7.1.137]+ko04145//Phagosome+ko04136//Autophagy - other+ko01100//Metabolic pathways+ko04070//Phosphatidylinositol signaling system+ko00562//Inositol phosphate metabolism	phosphatidylinositol 3-kinase
EVM0001289	0.01	0.633	0	0.713	0	1.24	NA	K04733//interleukin-1 receptor-associated kinase 4 [EC:2.7.11.1]	non-functional pseudokinase ZED1-like
EVM0001290	12.786	10.703	12.566	11.473	11.886	13.223	GO:0048827//phyllome development;GO:0009266//response to temperature stimulus;GO:0065007//biological regulation;GO:0031326//regulation of cellular biosynthetic process;GO:2001141//regulation of RNA biosynthetic process;GO:0009631//cold acclimation;GO:0048367//shoot system development;GO:0009628//response to abiotic stimulus;GO:0050794//regulation of cellular process;GO:0009409//response to cold;G…	K11778//ditrans,polycis-polyprenyl diphosphate synthase [EC:2.5.1.87]+ko00900//Terpenoid backbone biosynthesis+ko01110//Biosynthesis of secondary metabolites	mediator of RNA polymerase II transcription subunit 32-like
EVM0001291	0.346	8.286	1.093	2.22	1.103	1.826	NA	NA	uncharacterized protein LOC111989679
EVM0001292	117.163	114.93	264.203	210.176	193.126	306.676	GO:0050790//regulation of catalytic activity;GO:0065009//regulation of molecular function;GO:0065007//biological regulation;GO:0016787//hydrolase activity;GO:0004197//cysteine-type endopeptidase activity;GO:0008234//cysteine-type peptidase activity;GO:0003824//catalytic activity;GO:0008233//peptidase activity;GO:0004175//endopeptidase activity;GO:0070011//peptidase activity, acting on L-amino aci…	K01363//cathepsin B [EC:3.4.22.1]	cathepsin B-like protease 3
EVM0001293	0	0.003	0	0.023	0	0.01	NA	K14326//regulator of nonsense transcripts 1 [EC:3.6.4.-]+ko03015//mRNA surveillance pathway+ko03013//RNA transport;K05658//ATP-binding cassette, subfamily B (MDR/TAP), member 1 [EC:7.6.2.2]+ko02010//ABC transporters;K17964//leucine-rich PPR motif-containing protein, mitochondrial;K01762//1-aminocyclopropane-1-carboxylate synthase [EC:4.4.1.14]+ko01100//Metabolic pathways+ko01110//Biosynthesis of …	uncharacterized protein LOC111998598
EVM0001294	1.006	0.606	1.353	1.26	1.136	1.113	NA	K07910//Ras-related protein Rab-18	ras-related protein RABC2a-like isoform X3
EVM0001295	33.74	27.456	27.33	24.99	27.763	37.986	NA	K17491//protein phosphatase 4 regulatory subunit 3	serine/threonine-protein phosphatase 4 regulatory subunit 3
EVM0001296	3.426	2.303	2.35	2.276	2.093	5.176	GO:0016020//membrane;GO:0016021//integral component of membrane;GO:0031224//intrinsic component of membrane;GO:0110165//cellular anatomical entity;GO:0005215//transporter activity;GO:0022857//transmembrane transporter activity;	K02575//MFS transporter, NNP family, nitrate/nitrite transporter+ko00910//Nitrogen metabolism	high-affinity nitrate transporter 2.1-like
EVM0001298	55.24	36.36	16.043	17.93	23.383	20.163	GO:0110165//cellular anatomical entity;GO:0016020//membrane;	K13412//calcium-dependent protein kinase [EC:2.7.11.1]+ko04626//Plant-pathogen interaction	stomatin-like protein 2
EVM0001299	0.603	0.88	1.583	1.063	1.303	3.01	GO:0006396//RNA processing;GO:0008152//metabolic process;GO:0043170//macromolecule metabolic process;GO:1901360//organic cyclic compound metabolic process;GO:0006397//mRNA processing;GO:0006807//nitrogen compound metabolic process;GO:0034641//cellular nitrogen compound metabolic process;GO:0006139//nucleobase-containing compound metabolic process;GO:0016070//RNA metabolic process;GO:0044237//cell…	K06063//SNW domain-containing protein 1+ko03040//Spliceosome	SNW/SKI-interacting protein A
EVM0001300	6.533	6.88	3.783	6.146	4.876	4.616	GO:0009059//macromolecule biosynthetic process;GO:0044237//cellular metabolic process;GO:0008152//metabolic process;GO:0044249//cellular biosynthetic process;GO:0034645//cellular macromolecule biosynthetic process;GO:0043170//macromolecule metabolic process;GO:0044260//cellular macromolecule metabolic process;GO:0006261//DNA-dependent DNA replication;GO:0009987//cellular process;GO:0006260//DNA r…	K02335//DNA polymerase I [EC:2.7.7.7]+ko03420//Nucleotide excision repair+ko03030//DNA replication+ko03440//Homologous recombination+ko03410//Base excision repair	uncharacterized protein LOC112017372
EVM0001301	50.76	42.713	57.876	48.506	51.336	63.59	NA	NA	ETO1-like protein 1
EVM0001302	18.09	19.613	19.31	21.343	22.116	15.606	GO:0009889//regulation of biosynthetic process;GO:0006355//regulation of transcription, DNA-templated;GO:0080090//regulation of primary metabolic process;GO:0060255//regulation of macromolecule metabolic process;GO:1903506//regulation of nucleic acid-templated transcription;GO:0051171//regulation of nitrogen compound metabolic process;GO:0010556//regulation of macromolecule biosynthetic process;G…	K15032//mTERF domain-containing protein, mitochondrial	transcription termination factor MTERF5
EVM0001303	0.503	0.446	0.073	0.116	0.19	0	GO:0016775//phosphotransferase activity, nitrogenous group as acceptor;GO:0004673//protein histidine kinase activity;GO:0140299//small molecule sensor activity;GO:0140096//catalytic activity, acting on a protein;GO:0016301//kinase activity;GO:0000155//phosphorelay sensor kinase activity;GO:0003824//catalytic activity;GO:0004672//protein kinase activity;GO:0016772//transferase activity, transferri…	K14489//arabidopsis histidine kinase 2/3/4 (cytokinin receptor) [EC:2.7.13.3]+ko04075//Plant hormone signal transduction	histidine kinase 5
EVM0001305	3.45	0.866	1.5	0.876	0.633	4.843	NA	K01568//pyruvate decarboxylase [EC:4.1.1.1]+ko00010//Glycolysis / Gluconeogenesis+ko01100//Metabolic pathways+ko01110//Biosynthesis of secondary metabolites;K01183//chitinase [EC:3.2.1.14]+ko00520//Amino sugar and nucleotide sugar metabolism+ko01100//Metabolic pathways;K04733//interleukin-1 receptor-associated kinase 4 [EC:2.7.11.1]	protein PELPK1-like
EVM0001306	0	0.03	0.016	0.056	0.02	0	NA	K01426//amidase [EC:3.5.1.4]+ko00380//Tryptophan metabolism+ko00330//Arginine and proline metabolism+ko00360//Phenylalanine metabolism;K14397//cleavage and polyadenylation specificity factor subunit 5+ko03015//mRNA surveillance pathway;K03006//DNA-directed RNA polymerase II subunit RPB1 [EC:2.7.7.6]+ko03020//RNA polymerase;K00979//3-deoxy-manno-octulosonate cytidylyltransferase (CMP-KDO synthetas…	uncharacterized protein LOC111986338
EVM0001307	21.053	17.736	21.1	20.213	18.453	22.316	GO:0044248//cellular catabolic process;GO:0044260//cellular macromolecule metabolic process;GO:1901565//organonitrogen compound catabolic process;GO:0044237//cellular metabolic process;GO:0016579//protein deubiquitination;GO:0043632//modification-dependent macromolecule catabolic process;GO:0006508//proteolysis;GO:0006807//nitrogen compound metabolic process;GO:0043170//macromolecule metabolic pr…	K11842//ubiquitin carboxyl-terminal hydrolase 12/46 [EC:3.4.19.12]	ubiquitin carboxyl-terminal hydrolase 3
EVM0001308	0.006	0.03	0	0	0	0.06	NA	K17086//transmembrane 9 superfamily member 2/4;K17604//zinc finger SWIM domain-containing protein 3	uncharacterized protein LOC111988187
EVM0001309	11.483	7	11.98	8.853	10.06	17.55	NA	K04733//interleukin-1 receptor-associated kinase 4 [EC:2.7.11.1]	probably inactive leucine-rich repeat receptor-like protein kinase At5g48380
EVM0001310	1.863	1.473	1.203	1.386	1.11	2.1	NA	NA	uncharacterized protein At1g01500-like isoform X1
EVM0001311	11.133	10.97	8.27	8.506	8.446	9.256	NA	K02184//formin 2	formin-like protein 14
EVM0001312	2.313	2.286	1.56	1.986	1.356	1.936	NA	K11649//SWI/SNF related-matrix-associated actin-dependent regulator of chromatin subfamily C;K21596//calmodulin-binding transcription activator;K04079//molecular chaperone HtpG+ko04141//Protein processing in endoplasmic reticulum+ko04626//Plant-pathogen interaction;K08955//ATP-dependent metalloprotease [EC:3.4.24.-]	F-box/kelch-repeat protein At3g23880-like
EVM0001313	5.56	4.2	16.53	7.496	10.623	9.766	NA	K10526//OPC-8:0 CoA ligase 1 [EC:6.2.1.-]+ko00592//alpha-Linolenic acid metabolism+ko01100//Metabolic pathways+ko01110//Biosynthesis of secondary metabolites	4-coumarate--CoA ligase-like 9 isoform X1
EVM0001314	0.89	0.753	0.416	0.246	0.56	0.336	NA	K03798//cell division protease FtsH [EC:3.4.24.-]	pentatricopeptide repeat-containing protein At2g36730-like
EVM0001315	4.48	4.343	3.33	3.436	3.68	2.06	NA	K04733//interleukin-1 receptor-associated kinase 4 [EC:2.7.11.1];K06630//14-3-3 protein epsilon;K10799//tankyrase [EC:2.4.2.30]	protein Brevis radix-like 4 isoform X2
EVM0001316	27.71	26.676	24.616	25.426	25.316	16.083	NA	K14638//solute carrier family 15 (peptide/histidine transporter), member 3/4;K01183//chitinase [EC:3.2.1.14]+ko00520//Amino sugar and nucleotide sugar metabolism+ko01100//Metabolic pathways	MACPF domain-containing protein At4g24290
EVM0001317	80.486	46.803	6.323	11.023	7.52	2.89	GO:0005622//intracellular;GO:0043229//intracellular organelle;GO:0005634//nucleus;GO:0110165//cellular anatomical entity;GO:0043231//intracellular membrane-bounded organelle;GO:0043226//organelle;GO:0043227//membrane-bounded organelle;GO:0003676//nucleic acid binding;GO:0003700//DNA-binding transcription factor activity;GO:1901363//heterocyclic compound binding;GO:0097159//organic cyclic compound…	K09285//AP2-like factor, ANT lineage	AP2-like ethylene-responsive transcription factor ANT
EVM0001318	0	0	0.04	0.013	0.013	0.053	NA	K17604//zinc finger SWIM domain-containing protein 3	protein FAR-RED IMPAIRED RESPONSE 1-like
EVM0001319	0	0	0.036	0	0	0.063	NA	K05387//glutamate receptor, ionotropic, plant	major allergen Pru ar 1-like isoform X1
EVM0001320	88.29	99.293	124.476	130.276	101.65	51.28	GO:0110165//cellular anatomical entity;GO:0031224//intrinsic component of membrane;GO:0016020//membrane;GO:0016021//integral component of membrane;GO:0016740//transferase activity;GO:0003824//catalytic activity;GO:0016757//transferase activity, transferring glycosyl groups;	K08238//xyloglucan 6-xylosyltransferase [EC:2.4.2.39]	xyloglucan 6-xylosyltransferase 2
EVM0001321	0.293	0.303	0.273	1.826	0.256	2.546	NA	NA	serine carboxypeptidase-like 42 isoform X2
EVM0001323	0.076	0	0	0.04	0.023	0.26	NA	K04733//interleukin-1 receptor-associated kinase 4 [EC:2.7.11.1]	receptor-like protein kinase At3g21340
EVM0001324	2.363	6.666	7.73	11.06	10.863	14.4	GO:0009059//macromolecule biosynthetic process;GO:0044237//cellular metabolic process;GO:0009058//biosynthetic process;GO:1901137//carbohydrate derivative biosynthetic process;GO:1901135//carbohydrate derivative metabolic process;GO:0008152//metabolic process;GO:0070085//glycosylation;GO:0043170//macromolecule metabolic process;GO:0019538//protein metabolic process;GO:0009100//glycoprotein metabo…	K18789//xylogalacturonan beta-1,3-xylosyltransferase [EC:2.4.2.41]	probable glycosyltransferase At5g03795
EVM0001325	12.343	16.976	24.163	23.51	23.686	28.466	GO:0010033//response to organic substance;GO:0048583//regulation of response to stimulus;GO:0010200//response to chitin;GO:1905957//regulation of cellular response to alcohol;GO:0010243//response to organonitrogen compound;GO:0050896//response to stimulus;GO:0065007//biological regulation;GO:0010646//regulation of cell communication;GO:1901419//regulation of response to alcohol;GO:0050789//regula…	K19041//E3 ubiquitin-protein ligase RNF38/44 [EC:2.3.2.27];K11982//E3 ubiquitin-protein ligase RNF115/126 [EC:2.3.2.27]	NEP1-interacting protein 2
EVM0001326	50.696	45.273	38.563	38.786	39.54	23.96	NA	K23025//H+-translocating diphosphatase [EC:7.1.3.1];K04733//interleukin-1 receptor-associated kinase 4 [EC:2.7.11.1]	protein HLB1
EVM0001327	2.41	3.586	8.746	9.483	6.516	23.51	NA	K17500//integrin-linked kinase-associated serine/threonine phosphatase 2C [EC:3.1.3.16]	WAT1-related protein At3g28050-like
EVM0001328	199.24	133.323	89.233	81.87	107.113	70.093	NA	K01527//nascent polypeptide-associated complex subunit beta	nascent polypeptide-associated complex subunit beta-like
EVM0001329	2.97	2.083	1.316	1.353	1.37	0.013	GO:0016020//membrane;GO:0110165//cellular anatomical entity;GO:0031224//intrinsic component of membrane;GO:0016021//integral component of membrane;GO:0017076//purine nucleotide binding;GO:0032553//ribonucleotide binding;GO:0097159//organic cyclic compound binding;GO:0005488//binding;GO:0043167//ion binding;GO:0097367//carbohydrate derivative binding;GO:0035639//purine ribonucleoside triphosphate …	K04733//interleukin-1 receptor-associated kinase 4 [EC:2.7.11.1]	probable receptor-like protein kinase At1g30570
EVM0001330	82.703	25.353	44.983	23.533	52.72	17.526	GO:0110165//cellular anatomical entity;GO:0031224//intrinsic component of membrane;GO:0016020//membrane;GO:0016021//integral component of membrane;GO:0001882//nucleoside binding;GO:0036094//small molecule binding;GO:0035639//purine ribonucleoside triphosphate binding;GO:0032555//purine ribonucleotide binding;GO:0017076//purine nucleotide binding;GO:0001883//purine nucleoside binding;GO:0019001//g…	K07937//ADP-ribosylation factor 1+ko04144//Endocytosis	ADP-ribosylation factor-like isoform X1
EVM0001331	0.283	0.306	1.616	1.05	1.63	0.826	NA	NA	pectinesterase inhibitor-like
EVM0001332	0.246	0.176	0.36	0.253	0.31	0.326	NA	K22804//structural maintenance of chromosomes protein 6;K18195//rhamnogalacturonan endolyase [EC:4.2.2.23];K22048//mechanosensitive ion channel protein 4/5/6/7/8/9/10;K01188//beta-glucosidase [EC:3.2.1.21]+ko01100//Metabolic pathways+ko00500//Starch and sucrose metabolism+ko01110//Biosynthesis of secondary metabolites+ko00460//Cyanoamino acid metabolism+ko00940//Phenylpropanoid biosynthesis;K1334…	uncharacterized protein LOC112025908
EVM0001333	0.666	1.643	1.413	2.026	1.676	7.74	NA	K15503//serine/threonine-protein phosphatase 6 regulatory ankyrin repeat subunit B	ankyrin-3-like
EVM0001334	0.066	0.013	0.11	0.133	0.043	0.203	GO:1902680//positive regulation of RNA biosynthetic process;GO:0010468//regulation of gene expression;GO:0010604//positive regulation of macromolecule metabolic process;GO:0048522//positive regulation of cellular process;GO:0031326//regulation of cellular biosynthetic process;GO:0009891//positive regulation of biosynthetic process;GO:0050789//regulation of biological process;GO:0031323//regulatio…	K09264//MADS-box transcription factor, plant	developmental protein SEPALLATA 1-like
EVM0001335	1.093	0.503	0.883	0.4	0.67	2	NA	NA	NA
EVM0001336	4.643	6.49	24.506	21.653	28.04	17.79	NA	K12236//transcriptional repressor NF-X1	protein PHLOEM PROTEIN 2-LIKE A9-like
EVM0001337	0.17	0.02	0	0.036	0.08	0.643	NA	K15095//(+)-neomenthol dehydrogenase [EC:1.1.1.208]+ko00902//Monoterpenoid biosynthesis+ko01110//Biosynthesis of secondary metabolites	(+)-neomenthol dehydrogenase-like
EVM0001338	1.22	4.74	9.093	6.993	6.15	0.016	NA	K22794//flavonol-3-O-glucoside/galactoside glucosyltransferase [EC:2.4.1.239 2.4.1.-]+ko00944//Flavone and flavonol biosynthesis	anthocyanidin 3-O-glucoside 2''-O-glucosyltransferase-like
EVM0001339	0.67	0.673	2.54	1.203	2.506	13.583	NA	K20547//basic endochitinase B [EC:3.2.1.14]+ko04016//MAPK signaling pathway - plant+ko00520//Amino sugar and nucleotide sugar metabolism+ko01100//Metabolic pathways	chitinase-like protein 1
EVM0001340	10.166	10.66	8.55	10.05	7.76	8.966	NA	NA	uncharacterized protein LOC112038002
EVM0001341	13.026	9.136	11.726	10.17	9.41	14.78	GO:0046872//metal ion binding;GO:0005488//binding;GO:0097159//organic cyclic compound binding;GO:1901363//heterocyclic compound binding;GO:0003676//nucleic acid binding;GO:0043167//ion binding;GO:0043169//cation binding;	K12309//beta-galactosidase [EC:3.2.1.23]+ko00600//Sphingolipid metabolism+ko00604//Glycosphingolipid biosynthesis - ganglio series+ko00531//Glycosaminoglycan degradation+ko00511//Other glycan degradation+ko01100//Metabolic pathways+ko00052//Galactose metabolism;K22410//PR domain zinc finger protein 16	protein indeterminate-domain 7 isoform X1
EVM0001342	1.03	0.596	1.803	0.873	1.346	0.536	GO:0008080//N-acetyltransferase activity;GO:0016410//N-acyltransferase activity;GO:0016747//transferase activity, transferring acyl groups other than amino-acyl groups;GO:0016407//acetyltransferase activity;GO:0003824//catalytic activity;GO:0016746//transferase activity, transferring acyl groups;GO:0016740//transferase activity;	NA	probable N-acetyltransferase HLS1
EVM0001343	0.176	0.743	1.416	1.91	0.24	0	GO:0042221//response to chemical;GO:0009725//response to hormone;GO:0010033//response to organic substance;GO:0050896//response to stimulus;GO:0009733//response to auxin;GO:0009719//response to endogenous stimulus;	K14488//SAUR family protein+ko04075//Plant hormone signal transduction	auxin-induced protein 15A-like isoform X2
EVM0001344	0.133	0.073	0.343	0.246	1.02	0.126	NA	K00145//N-acetyl-gamma-glutamyl-phosphate reductase [EC:1.2.1.38]+ko00220//Arginine biosynthesis+ko01230//Biosynthesis of amino acids+ko01100//Metabolic pathways+ko01110//Biosynthesis of secondary metabolites+ko01210//2-Oxocarboxylic acid metabolism	phospholipase A1-IIgamma-like
EVM0001345	14.833	12.22	11.09	12.04	12.58	12.786	NA	K02154//V-type H+-transporting ATPase subunit a+ko04145//Phagosome+ko01100//Metabolic pathways+ko00190//Oxidative phosphorylation	V-type proton ATPase subunit a1
EVM0001346	0.323	0.056	0.03	0.41	0.09	0.933	NA	NA	protein LURP-one-related 15-like
EVM0001347	0.573	0.353	0.47	0.346	0.356	0.263	NA	K03164//DNA topoisomerase II [EC:5.99.1.3]	uncharacterized protein LOC111997862
EVM0001348	14.64	19.7	19.32	25.72	19.083	20.84	GO:0031163//metallo-sulfur cluster assembly;GO:0044085//cellular component biogenesis;GO:0022607//cellular component assembly;GO:0008152//metabolic process;GO:0006790//sulfur compound metabolic process;GO:0071840//cellular component organization or biogenesis;GO:0016226//iron-sulfur cluster assembly;GO:0016043//cellular component organization;GO:0044237//cellular metabolic process;GO:0009987//cel…	K22074//NFU1 iron-sulfur cluster scaffold homolog, mitochondrial	nifU-like protein 2
EVM0001349	0.376	0.37	0.223	0.336	0.276	3.313	NA	K04733//interleukin-1 receptor-associated kinase 4 [EC:2.7.11.1]	G-type lectin S-receptor-like serine/threonine-protein kinase At4g27290 isoform X1
EVM0001350	2.626	3.106	3.066	3.143	2.693	6.766	NA	K23048//RING finger protein unkempt	zinc finger CCCH domain-containing protein 66-like
EVM0001351	15.273	18.523	15.636	19.446	15.54	20.623	GO:1901265//nucleoside phosphate binding;GO:0001882//nucleoside binding;GO:0017076//purine nucleotide binding;GO:0032555//purine ribonucleotide binding;GO:0097159//organic cyclic compound binding;GO:1901363//heterocyclic compound binding;GO:0005525//GTP binding;GO:0032561//guanyl ribonucleotide binding;GO:0097367//carbohydrate derivative binding;GO:0000166//nucleotide binding;GO:0005488//binding;…	K03977//GTPase	uncharacterized protein LOC112009334
EVM0001352	1.35	2.433	3.19	3.673	2.62	4.73	NA	K13356//alcohol-forming fatty acyl-CoA reductase [EC:1.2.1.84]+ko04146//Peroxisome+ko00073//Cutin, suberine and wax biosynthesis	LOW QUALITY PROTEIN: fatty acyl-CoA reductase 2-like
EVM0001353	0.226	0.133	0.133	0.02	0.233	0.01	GO:0016462//pyrophosphatase activity;GO:1901363//heterocyclic compound binding;GO:0005525//GTP binding;GO:0003924//GTPase activity;GO:0017076//purine nucleotide binding;GO:0000166//nucleotide binding;GO:0001883//purine nucleoside binding;GO:0035639//purine ribonucleoside triphosphate binding;GO:0005488//binding;GO:0003824//catalytic activity;GO:0043167//ion binding;GO:0032555//purine ribonucleoti…	K01528//dynamin GTPase [EC:3.6.5.5]+ko04144//Endocytosis	dynamin-related protein 5A
EVM0001354	6.51	2.966	2.14	1.893	1.993	0.66	NA	NA	B3 domain-containing protein Os04g0386900-like
EVM0001355	0.176	0	0.676	0	0.55	0	NA	K04733//interleukin-1 receptor-associated kinase 4 [EC:2.7.11.1];K03188//urease accessory protein	F-box protein PP2-B10-like
EVM0001356	0.293	0.663	0.94	2.21	0.766	3.463	GO:0004842//ubiquitin-protein transferase activity;GO:0016740//transferase activity;GO:0019787//ubiquitin-like protein transferase activity;GO:0140096//catalytic activity, acting on a protein;GO:0003824//catalytic activity;	K08332//vacuolar protein 8	U-box domain-containing protein 19-like
EVM0001358	0.83	1.056	8.873	6.7	6.793	2.84	NA	K05758//actin related protein 2/3 complex, subunit 2+ko04144//Endocytosis	actin-related protein 2/3 complex subunit 2B
EVM0001359	0.03	0.016	0	0	0	0	GO:0110165//cellular anatomical entity;GO:0005886//plasma membrane;GO:0071944//cell periphery;GO:0016020//membrane;	K19366//spartin+ko04144//Endocytosis	uncharacterized protein LOC112023593
EVM0001360	0.01	0.033	0	0.046	0.056	0.063	NA	K01303//acylaminoacyl-peptidase [EC:3.4.19.1];K00799//glutathione S-transferase [EC:2.5.1.18]+ko00480//Glutathione metabolism;K10706//senataxin [EC:3.6.4.-];K09494//T-complex protein 1 subunit beta	uncharacterized protein LOC112035899
EVM0001361	0.65	1.093	2.716	2.416	1.823	5.293	NA	K13457//disease resistance protein RPM1+ko04626//Plant-pathogen interaction	disease resistance protein RPP13-like
EVM0001362	0.803	0.143	0.666	0.363	1.036	0.61	NA	NA	NA
EVM0001363	51.473	116.666	136.613	160.123	151.033	158.756	GO:0019684//photosynthesis, light reaction;GO:0044237//cellular metabolic process;GO:0009767//photosynthetic electron transport chain;GO:0006091//generation of precursor metabolites and energy;GO:0015979//photosynthesis;GO:0022900//electron transport chain;GO:0008152//metabolic process;GO:0009987//cellular process;GO:0055114//oxidation-reduction process;GO:0009773//photosynthetic electron transpo…	NA	PGR5-like protein 1A
EVM0001364	0.24	0.066	0	0	0	0	NA	NA	uncharacterized protein LOC111985705
EVM0001365	13.456	8.993	4.286	5.033	5.383	7.54	GO:0022613//ribonucleoprotein complex biogenesis;GO:0044085//cellular component biogenesis;GO:0009987//cellular process;GO:0042254//ribosome biogenesis;GO:0071840//cellular component organization or biogenesis;	K14832//ribosome biogenesis protein MAK21	uncharacterized protein C4F10.09c
EVM0001366	10.086	8.553	9.686	9.903	10.63	8.036	GO:0005215//transporter activity;GO:0005548//phospholipid transporter activity;GO:0005319//lipid transporter activity;	K15322//tRNA-splicing endonuclease subunit Sen2 [EC:4.6.1.16]	phosphatidylinositol transfer protein 1-like
EVM0001367	50.35	65.033	111.01	78.223	89.926	188.696	GO:0006807//nitrogen compound metabolic process;GO:0036211//protein modification process;GO:0044257//cellular protein catabolic process;GO:0071704//organic substance metabolic process;GO:0016579//protein deubiquitination;GO:0019538//protein metabolic process;GO:0051603//proteolysis involved in cellular protein catabolic process;GO:0070646//protein modification by small protein removal;GO:0006511/…	K11855//ubiquitin carboxyl-terminal hydrolase 36/42 [EC:3.4.19.12]	ubiquitin carboxyl-terminal hydrolase 23-like
EVM0001368	18.84	20.596	25.223	23.82	19.906	20.223	GO:0006810//transport;GO:0071705//nitrogen compound transport;GO:0009056//catabolic process;GO:0033036//macromolecule localization;GO:0008104//protein localization;GO:0051179//localization;GO:0061919//process utilizing autophagic mechanism;GO:0015833//peptide transport;GO:0051234//establishment of localization;GO:0008152//metabolic process;GO:0015031//protein transport;GO:0044237//cellular metabo…	K08342//cysteine protease ATG4 [EC:3.4.22.-]+ko04136//Autophagy - other	cysteine protease ATG4-like
EVM0001369	230.98	153.806	87.54	108.51	83.37	69.59	GO:0065003//protein-containing complex assembly;GO:0016043//cellular component organization;GO:0006397//mRNA processing;GO:0046483//heterocycle metabolic process;GO:0034641//cellular nitrogen compound metabolic process;GO:0071826//ribonucleoprotein complex subunit organization;GO:0006139//nucleobase-containing compound metabolic process;GO:0000377//RNA splicing, via transesterification reactions …	K11097//small nuclear ribonucleoprotein E+ko03040//Spliceosome	small nuclear ribonucleoprotein E-like
EVM0001370	14.083	12.546	11.06	11.866	14.126	11.093	NA	NA	uncharacterized protein LOC112024517
EVM0001371	5.77	229.4	11.456	36.156	6.11	4.236	NA	K00020//3-hydroxyisobutyrate dehydrogenase [EC:1.1.1.31]+ko00280//Valine, leucine and isoleucine degradation+ko01100//Metabolic pathways;K14299//nucleoporin SEH1+ko03013//RNA transport	protein EXORDIUM-like
EVM0001372	8.75	5.753	10.54	5.78	10.023	8.25	GO:0006725//cellular aromatic compound metabolic process;GO:0044237//cellular metabolic process;GO:0006950//response to stress;GO:0071704//organic substance metabolic process;GO:1901360//organic cyclic compound metabolic process;GO:0090304//nucleic acid metabolic process;GO:0046483//heterocycle metabolic process;GO:0044238//primary metabolic process;GO:0033554//cellular response to stress;GO:0044…	K10870//RAD51-like protein 2+ko03440//Homologous recombination	DNA repair protein RAD51 homolog 3
EVM0001373	3.633	2.806	2.3	3.343	2.173	2.023	NA	NA	acyltransferase-like protein At3g26840
EVM0001374	0.08	0	0	0	0	0	NA	K01728//pectate lyase [EC:4.2.2.2]+ko00040//Pentose and glucuronate interconversions	stigma-specific STIG1-like protein 3
EVM0001375	0.626	2.446	1.05	1.426	0.076	0.42	NA	NA	uncharacterized protein LOC112025382
EVM0001376	5.1	5.52	5.82	5.343	5.616	5.46	NA	NA	uncharacterized protein LOC112039238
EVM0001377	0.233	0.113	0	0.116	0	0	GO:0009101//glycoprotein biosynthetic process;GO:0006807//nitrogen compound metabolic process;GO:0070085//glycosylation;GO:0043170//macromolecule metabolic process;GO:1901564//organonitrogen compound metabolic process;GO:1901566//organonitrogen compound biosynthetic process;GO:0009059//macromolecule biosynthetic process;GO:1901135//carbohydrate derivative metabolic process;GO:0036211//protein mod…	K20856//beta-1,6-galactosyltransferase [EC:2.4.1.-]	beta-1
EVM0001378	2.253	1.27	0.72	0.96	0.59	0.993	GO:0009987//cellular process;GO:0006457//protein folding;GO:0032559//adenyl ribonucleotide binding;GO:1901265//nucleoside phosphate binding;GO:0043167//ion binding;GO:0032555//purine ribonucleotide binding;GO:0051082//unfolded protein binding;GO:0032553//ribonucleotide binding;GO:0035639//purine ribonucleoside triphosphate binding;GO:0000166//nucleotide binding;GO:0017076//purine nucleotide bindi…	K09498//T-complex protein 1 subunit zeta	T-complex protein 1 subunit zeta 1-like
EVM0001379	67.273	71.39	74.94	88.603	66.263	100.363	NA	NA	uncharacterized protein LOC112017272
EVM0001380	7.616	9.83	12.836	12.603	16.32	12.313	GO:0016020//membrane;GO:0110165//cellular anatomical entity;	K17279//receptor expression-enhancing protein 5/6	HVA22-like protein k
EVM0001381	47.13	47.23	33.503	40.25	35.19	41.39	GO:0003824//catalytic activity;GO:0004721//phosphoprotein phosphatase activity;GO:0140096//catalytic activity, acting on a protein;GO:0016791//phosphatase activity;GO:0042578//phosphoric ester hydrolase activity;GO:0016788//hydrolase activity, acting on ester bonds;GO:0016787//hydrolase activity;	K04382//serine/threonine-protein phosphatase 2A catalytic subunit [EC:3.1.3.16]+ko04136//Autophagy - other+ko03015//mRNA surveillance pathway	serine/threonine-protein phosphatase PP2A-4 catalytic subunit
EVM0001382	0.99	3.476	0.763	2.903	0.903	3.5	NA	K04733//interleukin-1 receptor-associated kinase 4 [EC:2.7.11.1]	non-functional pseudokinase ZED1-like
EVM0001383	13.35	8.886	9.86	8.506	8.253	15.336	NA	K10767//mRNA N6-methyladenine demethylase [EC:1.14.11.53]	RNA demethylase ALKBH5-like
[truncated: 28,763 more rows]

## Sheet: table S3
Table S3. Differentially expressed genes in plant hormone signal transduction pathways.
Gene ID	FPKM_HL_A	FPKM_SW_A	FPKM_HL_B	FPKM_SW_B	FPKM_HL_C	FPKM_SW_C	log2(SW_A/HL_A)	log2(SW_B/HL_B)	log2(SW_C/HL_C)	qvalue_HL_A-vs-SW_A	qvalue_HL_B-vs-SW_B	qvalue_HL_C-vs-SW_C	type	annotation
[truncated: 157 more rows]

## Sheet: table S4
Table S4. Differentially expressed genes in the MAPK signaling pathway.
[truncated: 179 more rows]

[truncated: 6 more sheets: table S5, table S6, table S7, table S8, table S9, table S10]
